# Supplementary material for: Advanced multiple document summarization via iterative recursive transformer networks and multimodal transformer
Source: PeerJ Comput Sci. 2024 Dec 9;10:e2463. doi: 10.7717/peerj-cs.2463 (PMC11784779; doi:10.7717/peerj-cs.2463)
Supplement: Supplemental Information 2 [file peerj-cs-10-2463-s002.zip]

Archive with 626 entries (567 files):
- docs/d061j/
- docs/d061j/AP880911-0016
- docs/d061j/AP880912-0095
- docs/d061j/AP880912-0137
- docs/d061j/AP880915-0003
- docs/d061j/AP880916-0060
- docs/d061j/WSJ880912-0064
- docs/d062j/
- docs/d062j/AP891018-0301
- docs/d062j/LA102089-0177
- docs/d062j/LA102489-0131
- docs/d062j/WSJ891019-0021
- docs/d062j/WSJ891019-0086
- docs/d063j/
- docs/d063j/AP890922-0071
- docs/d063j/AP890922-0103
- docs/d063j/AP890922-0117
- docs/d063j/AP890923-0012
- docs/d063j/AP890923-0091
- docs/d063j/AP890924-0025
- docs/d063j/AP890925-0124
- docs/d063j/LA092389-0092
- docs/d064j/
- docs/d064j/AP880314-0110
- docs/d064j/AP880324-0193
- docs/d064j/AP900131-0200
- docs/d064j/AP901008-0136
- docs/d064j/FT932-5869
- docs/d064j/LA020190-0038
- docs/d064j/WSJ880412-0015
- docs/d065j/
- docs/d065j/AP880817-0040
- docs/d065j/AP880818-0023
- docs/d065j/AP880818-0226
- docs/d065j/AP880819-0023
- docs/d065j/AP880826-0226
- docs/d065j/AP881114-0006
- docs/d065j/LA111289-0035
- docs/d065j/SJMN91-06140099
- docs/d066j/
- docs/d066j/AP890323-0234
- docs/d066j/AP890615-0263
- docs/d066j/AP890711-0223
- docs/d066j/AP900507-0207
- docs/d066j/FT922-14265
- docs/d066j/FT923-5068
- docs/d066j/FT944-12170
- docs/d067f/
- docs/d067f/FT923-5589
- docs/d067f/FT923-5797
- docs/d067f/FT923-5835
- docs/d067f/FT923-6038
- docs/d067f/FT923-6110
- docs/d067f/FT923-6455
- docs/d068f/
- docs/d068f/AP900621-0192
- docs/d068f/AP900622-0080
- docs/d068f/AP900622-0087
- docs/d068f/AP900623-0009
- docs/d068f/LA062290-0172
- docs/d069f/
- docs/d069f/AP890925-0009
- docs/d069f/AP891111-0064
- docs/d069f/AP891202-0154
- docs/d069f/AP891207-0158
- docs/d069f/AP891212-0062
- docs/d069f/AP900130-0202
- docs/d069f/AP900131-0068
- docs/d069f/AP900210-0106
- docs/d069f/AP900214-0157
- docs/d069f/AP900215-0013
- docs/d069f/AP900321-0057
- docs/d069f/FT923-6509
- docs/d069f/LA021290-0043
- docs/d069f/WSJ890922-0113
- docs/d070f/
- docs/d070f/AP900103-0077
- docs/d070f/AP900118-0029
- docs/d070f/AP900129-0036
- docs/d070f/AP900129-0071
- docs/d070f/AP900730-0116
- docs/d070f/AP900810-0120
- docs/d070f/AP900825-0099
- docs/d070f/AP900919-0122
- docs/d070f/AP901208-0106
- docs/d070f/FBIS4-42178
- docs/d070f/SJMN91-06353190
- docs/d071f/
- docs/d071f/AP880310-0062
- docs/d071f/AP880917-0157
- docs/d071f/LA020489-0060
- docs/d071f/SJMN91-06044329
- docs/d071f/SJMN91-06058250
- docs/d071f/WSJ890726-0004
- docs/d072f/
- docs/d072f/AP880622-0184
- docs/d072f/AP880720-0262
- docs/d072f/AP881115-0011
- docs/d072f/AP900716-0007
- docs/d072f/AP901010-0030
- docs/d072f/AP901016-0097
- docs/d072f/AP901019-0072
- docs/d072f/AP901114-0087
- docs/d072f/LA101590-0066
- docs/d072f/LA101990-0114
- docs/d072f/LA102090-0146
- docs/d072f/LA102690-0005
- docs/d072f/LA121490-0148
- docs/d073b/
- docs/d073b/SJMN91-06162032
- docs/d073b/SJMN91-06163112
- docs/d073b/SJMN91-06164210
- docs/d073b/SJMN91-06165048
- docs/d073b/SJMN91-06167046
- docs/d074b/
- docs/d074b/SJMN91-06255336
- docs/d074b/SJMN91-06255421
- docs/d074b/SJMN91-06255434
- docs/d074b/SJMN91-06256107
- docs/d074b/SJMN91-06256124
- docs/d074b/SJMN91-06261053
- docs/d075b/
- docs/d075b/AP880428-0041
- docs/d075b/AP880818-0088
- docs/d075b/AP880829-0222
- docs/d075b/AP881115-0113
- docs/d075b/AP890115-0014
- docs/d075b/AP900322-0112
- docs/d075b/AP900705-0149
- docs/d075b/AP901003-0006
- docs/d075b/WSJ880603-0129
- docs/d075b/WSJ910418-0105
- docs/d076b/
- docs/d076b/AP891106-0072
- docs/d076b/AP901122-0100
- docs/d076b/AP901123-0002
- docs/d076b/AP901123-0062
- docs/d076b/AP901126-0053
- docs/d076b/LA040689-0198
- docs/d076b/LA112090-0165
- docs/d076b/LA112190-0001
- docs/d076b/LA112390-0008
- docs/d076b/LA120890-0055
- docs/d077b/
- docs/d077b/AP891017-0195
- docs/d077b/AP891017-0199
- docs/d077b/AP891017-0204
- docs/d077b/AP891018-0084
- docs/d077b/AP891019-0037
- docs/d077b/LA101889-0066
- docs/d077b/LA101889-0108
- docs/d077b/LA102089-0172
- docs/d077b/LA102089-0177
- docs/d077b/LA102389-0075
- docs/d078b/
- docs/d078b/AP880217-0100
- docs/d078b/AP880325-0239
- docs/d078b/AP880328-0206
- docs/d078b/AP890323-0218
- docs/d078b/AP890324-0014
- docs/d078b/AP890330-0123
- docs/d078b/AP891110-0043
- docs/d078b/AP900220-0065
- docs/d078b/LA033089-0190
- docs/d078b/LA033189-0114
- docs/d079a/
- docs/d079a/AP880911-0016
- docs/d079a/AP880914-0004
- docs/d079a/AP880914-0027
- docs/d079a/AP880914-0131
- docs/d079a/AP880915-0142
- docs/d079a/AP880916-0025
- docs/d079a/AP880917-0095
- docs/d079a/AP880917-0096
- docs/d079a/WSJ880912-0064
- docs/d080a/
- docs/d080a/AP900117-0193
- docs/d080a/AP900118-0183
- docs/d080a/AP900118-0190
- docs/d080a/AP900118-0205
- docs/d080a/AP900119-0024
- docs/d080a/AP900119-0041
- docs/d080a/AP900119-0051
- docs/d080a/LA011990-0091
- docs/d080a/LA012090-0110
- docs/d080a/LA012190-0194
- docs/d080a/LA012290-0036
- docs/d081a/
- docs/d081a/AP880816-0135
- docs/d081a/AP880817-0124
- docs/d081a/AP890616-0230
- docs/d081a/AP890719-0248
- docs/d081a/AP890720-0075
- docs/d081a/AP890721-0091
- docs/d081a/AP891103-0200
- docs/d081a/FBIS4-42027
- docs/d081a/FT923-12122
- docs/d081a/FT933-9536
- docs/d081a/SJMN91-06069108
- docs/d081a/WSJ870804-0095
- docs/d082a/
- docs/d082a/AP880512-0096
- docs/d082a/AP880512-0157
- docs/d082a/AP881109-0161
- docs/d082a/AP881110-0227
- docs/d082a/AP890320-0158
- docs/d082a/AP891216-0037
- docs/d082a/AP891217-0053
- docs/d082a/LA012189-0060
- docs/d082a/LA051589-0055
- docs/d082a/LA121589-0192
- docs/d083a/
- docs/d083a/AP891115-0199
- docs/d083a/AP891116-0035
- docs/d083a/AP891116-0184
- docs/d083a/AP891116-0191
- docs/d083a/AP891116-0198
- docs/d083a/LA111689-0160
- docs/d084a/
- docs/d084a/AP890420-0176
- docs/d084a/AP890421-0013
- docs/d084a/AP890421-0062
- docs/d084a/AP890421-0186
- docs/d084a/AP890422-0035
- docs/d084a/AP890423-0090
- docs/d084a/AP890424-0026
- docs/d084a/AP890425-0013
- docs/d084a/LA041989-0141
- docs/d084a/LA042389-0098
- docs/d084a/LA042489-0051
- docs/d085d/
- docs/d085d/AP890922-0007
- docs/d085d/AP890922-0049
- docs/d085d/AP890922-0072
- docs/d085d/AP890922-0167
- docs/d085d/AP890922-0193
- docs/d085d/AP890923-0035
- docs/d085d/AP890925-0054
- docs/d085d/LA092789-0093
- docs/d085d/WSJ890928-0084
- docs/d086d/
- docs/d086d/AP900801-0004
- docs/d086d/AP900802-0057
- docs/d086d/AP900802-0077
- docs/d086d/AP900802-0135
- docs/d086d/AP900803-0004
- docs/d086d/AP900803-0008
- docs/d086d/AP900805-0019
- docs/d086d/AP900805-0060
- docs/d086d/LA080290-0233
- docs/d086d/LA080390-0085
- docs/d086d/LA080690-0111
- docs/d087d/
- docs/d087d/AP880228-0013
- docs/d087d/AP880228-0097
- docs/d087d/AP880929-0042
- docs/d087d/AP881002-0048
- docs/d087d/AP881003-0066
- docs/d087d/AP900328-0128
- docs/d087d/FT923-8765
- docs/d087d/LA040790-0121
- docs/d087d/LA082889-0067
- docs/d087d/WSJ881004-0111
- docs/d089d/
- docs/d089d/AP891115-0199
- docs/d089d/AP891116-0035
- docs/d089d/AP891116-0115
- docs/d089d/AP891116-0133
- docs/d089d/AP891116-0184
- docs/d089d/AP891116-0191
- docs/d089d/AP891116-0198
- docs/d089d/AP891117-0002
- docs/d089d/AP891118-0136
- docs/d089d/LA111689-0160
- docs/d090d/
- docs/d090d/AP880625-0142
- docs/d090d/AP890519-0060
- docs/d090d/AP890519-0117
- docs/d090d/AP890710-0170
- docs/d090d/AP900408-0059
- docs/d090d/AP900829-0044
- docs/d090d/LA052089-0075
- docs/d090d/LA101390-0087
- docs/d090d/LA120189-0122
- docs/d090d/LA120389-0170
- docs/d091c/
- docs/d091c/AP900615-0115
- docs/d091c/AP900615-0164
- docs/d091c/AP900616-0032
- docs/d091c/AP900616-0123
- docs/d091c/AP900618-0018
- docs/d091c/AP900618-0069
- docs/d091c/LA061590-0176
- docs/d091c/LA061890-0066
- docs/d092c/
- docs/d092c/AP900621-0186
- docs/d092c/AP900622-0025
- docs/d092c/AP900623-0022
- docs/d092c/AP900624-0011
- docs/d092c/AP900625-0036
[truncated: 326 more entries]
