# Supplementary material for: Advanced multiple document summarization via iterative recursive transformer networks and multimodal transformer
Source: PeerJ Comput Sci. 2024 Dec 9;10:e2463. doi: 10.7717/peerj-cs.2463 (PMC11784779; doi:10.7717/peerj-cs.2463)
Supplement: Supplemental Information 2 [file peerj-cs-10-2463-s002.zip › docs/d061j/AP880911-0016]

<DOC>
<DOCNO> AP880911-0016 </DOCNO>
<FILEID>AP-NR-09-11-88 0423EDT</FILEID>
<FIRST>r i BC-HurricaneGilbert     09-11 0339</FIRST>
<SECOND>BC-Hurricane Gilbert,0348</SECOND>
<HEAD>Hurricane Gilbert Heads Toward Dominican Coast</HEAD>
<BYLINE>By RUDDY GONZALEZ</BYLINE>
<BYLINE>Associated Press Writer</BYLINE>
<DATELINE>SANTO DOMINGO, Dominican Republic (AP) </DATELINE>
<TEXT>
   Hurricane Gilbert swept
toward the Dominican Republic Sunday, and the Civil Defense alerted
its heavily populated south coast to prepare for high winds, heavy
rains and high seas.
   The storm was approaching from the southeast with sustained
winds of 75 mph gusting to 92 mph.
   ``There is no need for alarm,'' Civil Defense Director Eugenio
Cabral said in a television alert shortly before midnight Saturday.
   Cabral said residents of the province of Barahona should closely
follow Gilbert's movement. An estimated 100,000 people live in the
province, including 70,000 in the city of Barahona, about 125 miles
west of Santo Domingo.
   Tropical Storm Gilbert formed in the eastern Caribbean and
strengthened into a hurricane Saturday night. The National
Hurricane Center in Miami reported its position at 2 a.m. Sunday at
latitude 16.1 north, longitude 67.5 west, about 140 miles south of
Ponce, Puerto Rico, and 200 miles southeast of Santo Domingo.
   The National Weather Service in San Juan, Puerto Rico, said
Gilbert was moving westward at 15 mph with a ``broad area of
cloudiness and heavy weather'' rotating around the center of the
storm.
   The weather service issued a flash flood watch for Puerto Rico
and the Virgin Islands until at least 6 p.m. Sunday.
   Strong winds associated with the Gilbert brought coastal
flooding, strong southeast winds and up to 12 feet feet to Puerto
Rico's south coast. There were no reports of casualties.
   San Juan, on the north coast, had heavy rains and gusts
Saturday, but they subsided during the night.
   On Saturday, Hurricane Florence was downgraded to a tropical
storm and its remnants pushed inland from the U.S. Gulf Coast.
Residents returned home, happy to find little damage from 80 mph
winds and sheets of rain.
   Florence, the sixth named storm of the 1988 Atlantic storm
season, was the second hurricane. The first, Debby, reached minimal
hurricane strength briefly before hitting the Mexican coast last
month.
</TEXT>
</DOC>
