# Supplementary material for: Advanced multiple document summarization via iterative recursive transformer networks and multimodal transformer
Source: PeerJ Comput Sci. 2024 Dec 9;10:e2463. doi: 10.7717/peerj-cs.2463 (PMC11784779; doi:10.7717/peerj-cs.2463)
Supplement: Supplemental Information 2 [file peerj-cs-10-2463-s002.zip › docs/d062j/LA102089-0177]

<DOC>
<DOCNO> LA102089-0177 </DOCNO>
<DOCID> 123463 </DOCID>
<DATE>
<P>
October 20, 1989, Friday, Home Edition 
</P>
</DATE>
<SECTION>
<P>
Special Section; Part Q; Page 12; Column 4; Metro Desk 
</P>
</SECTION>
<LENGTH>
<P>
151 words 
</P>
</LENGTH>
<HEADLINE>
<P>
THE BAY AREA QUAKE; 
</P>
<P>
WHAT NEXT?; 
</P>
<P>
PONDERING THE LESSONS, HEALING THE SCARS 
</P>
</HEADLINE>
<TEXT>
<P>
"I've been wandering around San Francisco and it's like the blind man trying to 
feel an elephant. We're just now figuring out bits and pieces of this 
disaster." -- Tom Tobin, of the California Seismic Safety Commission. 
</P>
<P>
</P>
<P>
"It was like somebody slugging a punching bag. Usually earthquakes pass, but 
this one went on and on. It just wouldn't stop...It was very, very bad." -- 
Schoolteacher Flora Churnin, who was at her Silicon Valley town of Sunnyvale 
when the earthquake struck. 
</P>
<P>
</P>
<P>
"At first I thought the smoke was fog. Then I could see a big ball of flame." 
-- Cecile Candone, who was driving south toward San Francisco from the Sonoma 
wine country when she spotted the Marina district fire. 
</P>
<P>
</P>
<P>
"This upper deck was absolutely shaking, the light stanchions were blowing back 
and forth." -- Suzyn Waldman, a reporter covering the World Series at 
Candlestick Park for a New York radio station. 
</P>
</TEXT>
<SUBJECT>
<P>
EARTHQUAKES -- SAN FRANCISCO; EARTHQUAKES -- NORTHERN CALIFORNIA; OAKLAND (CA); 
DISASTER VICTIMS 
</P>
</SUBJECT>
</DOC>
