# Supplementary material for: Advanced multiple document summarization via iterative recursive transformer networks and multimodal transformer
Source: PeerJ Comput Sci. 2024 Dec 9;10:e2463. doi: 10.7717/peerj-cs.2463 (PMC11784779; doi:10.7717/peerj-cs.2463)
Supplement: Supplemental Information 2 [file peerj-cs-10-2463-s002.zip › docs/d063j/AP890922-0103]

<DOC>
<DOCNO> AP890922-0103 </DOCNO>
<FILEID>AP-NR-09-22-89 1143EDT</FILEID>
<FIRST>u i PM-Blast-Witnesses 1stLd-Writethru   09-22 0511</FIRST>
<SECOND>PM-Blast-Witnesses, 1st Ld-Writethru,a0566,0525</SECOND>
<HEAD>Neighbors Tell of Being Jolted out of Bed by `Blitz' Blast</HEAD>
<HEAD>Eds: Subs 3rd pvs, ``The Irish...' with 1 graf to ADD police count
of casualties. Pickup 4th pvs, `Nearby resident...'</HEAD>
<HEAD>With PM-Britain-Blast</HEAD>
<BYLINE>By MAUREEN JOHNSON</BYLINE>
<BYLINE>Associated Press Writer</BYLINE>
<DATELINE>DEAL, England (AP) </DATELINE>
<TEXT>
   Neighbors were breakfasting, heading to work
or asleep in bed when an explosion at a military barracks turned
their homes to rubble and they were confronted with the sight of
bodies being carried away.
   ``There was a terrific crash which reminded me of the Blitz.
After that, the ceiling started to fall down around me,'' said Joan
Betteridge, a pensioner in the southern England town of Deal, where
the blast at the Royal Marines School of Music occurred.
   The Irish Republican Army claimed reponsibilty for the explosion,
which police said killed 11 people and injured 22.
   Nearby resident Sean Minnock said: ``I was asleep but woke up
with a hell of a jolt ... the bedroom ceiling fell in on me. I woke
to find huge slabs of plaster on the bed and floor.''
   From the wrecked, smoke-clouded barracks, ``I could hear
terrified screams of agony. People started rushing about all over
the place. It was horrible to watch and listen to,'' said Minnock,
28.
   ``I knew people had been seriously hurt. I saw the rescuers pull
out two bodies. I knew they were dead when they put them on the
floor and put bed blankets right over them.''
   Minnock's wife, Janet, said the roof of their house was torn off
and all the back windows were shattered.
   ``The house has been blown to bits,'' she said.
   Mrs. Minnock was feeding her 2-year-old son Thomas his breakfast
when the explosion wrecked four terraced houses in the street
backing onto the barracks.
   Her next-door neighbor, Heather Hackett, 26, was standing at her
kitchen window facing the barracks, holding her 4-month-old son Luke
in her arms. Her other boys, Ben, 3, and Joshua, 2, were at her side.
   ``I looked up from the sink and I just saw the whole building
explode,'' she said. ``I told the boys to run and as Joshua turned a
sliver of glass embedded itself in his back.
   ``The whole window was blown across the kitchen. I just screamed
and ran out of the room. The bang was so loud I thought the whole
house was coming in.
   ``At first I thought for sure Joshua had been seriously injured.
There was blood coming out of his back.'' Doctors removed the glass
and sent him home.
   College student Simon Mitford, 17, narrowly escaped being injured
in the explosion because he got up earlier than usual.
   ``His room was completely wrecked by the blast,'' his brother
Alex said.
   Of the barracks, he said: ``I heard music playing and then it
went bang and there was glass everywhere. It was a two-story
building but now 90 percent of it is rubble.
   ``I heard a marine scream out, `The band is under there.' I was
scared there was going to be a second explosion.''
</TEXT>
</DOC>
