# Supplementary material for: Advanced multiple document summarization via iterative recursive transformer networks and multimodal transformer
Source: PeerJ Comput Sci. 2024 Dec 9;10:e2463. doi: 10.7717/peerj-cs.2463 (PMC11784779; doi:10.7717/peerj-cs.2463)
Supplement: Supplemental Information 2 [file peerj-cs-10-2463-s002.zip › docs/d063j/AP890923-0091]

<DOC>
<DOCNO> AP890923-0091 </DOCNO>
<FILEID>AP-NR-09-23-89 1402EDT</FILEID>
<FIRST>u i AM-Britain-Blast     09-23 0521</FIRST>
<SECOND>AM-Britain-Blast,0538</SECOND>
<HEAD>Police Search Local House for Clues to Marines Attack</HEAD>
<DATELINE>DEAL, England (AP) </DATELINE>
<TEXT>
   Family members on Saturday grieved for their
slain loved ones and criticized the security arrangements at the
Royal Marines Music School, where an IRA terrorist attack killed 10
military musicians.
   Jean Cleatheroe, whose son Andrew was killed, joined local
residents and opposition politicians in denouncing the use of
private security firms to protect the music school and 29 other
military establishments in Britain.
   ``The security at those barracks was absolutely abysmal. We had
seen it for ourselves. We have always said how easy it would be for
anyone to get in ... What could ordinary security men do to stop
terrorists?'' she said.
   British military installations are a frequent target of the IRA's
campaign to end British rule in Northern Ireland and unite the
predominantly Protestant province with the mainly Roman Catholic
Republic of Ireland.
   Friday's attack was the worst since July 1982, when 11 servicemen
were fatally wounded in bombings in central London.
   Shocked residents of Deal gathered outside the barracks to lay
flowers in tribute to the young men they called the ``Bandies.''
   An 11-year-old Royal Marines cadet in full dress uniform marched
to the barracks and smartly saluted the Royal Marines sign.
   ``I'm proud of my uniform and I'm proud of all the Marines I
knew. I hate the people who did this to them,'' said Scott Roberts.
   Archbishop of Canterbury Robert Runcie, spiritual leader of the
Church of England, visited the injured and said he was impressed
``by their strength and determination that evil will not defeat
them.''
   Runcie said one of the men's main concerns was that their hands
would heal properly so they could continue playing their musical
instruments.
   Police investigating the attack were searching a nearby house
that had been rented briefly by three men with Irish accents.
   ``We know when the men arrived and when they left,'' Cmdr. George
Churchill-Coleman, head of Scotland Yard's anti-terrorist squad,
said at a news conference. ``It appears the men left several days
before the explosion.''
   He said the house, which overlooks the barracks recreation center
destroyed by the Friday morning blast, was rented by its English
owners to three men for two to three weeks.
   There was no proof the house was an IRA hideout, the commander
said.
   ``By virtue of the fact that the house is very near the base and
the men are Irish, we are very anxious to talk to them,'' he said.
   Explosives experts wearing white protective overalls were
painstakingly examining the house Saturday, and Churchill-Coleman
said they would continue for the next two or three days.
   Police said all 10 men killed during a coffee break between
morning band practices were servicemen. Of 22 men injured, 12
remained hospitalized Saturday, five in serious condition.
   The Irish Republican Army on Friday claimed responsibility for
the explosion, which also severely damaged several nearby houses.
   Police have not determined what caused the blast, but
Churchill-Coleman said, ``It would seem to be some form of
improvised device using high explosives.'' The IRA did not specify
how it caused the blast.
</TEXT>
</DOC>
