# Supplementary material for: Advanced multiple document summarization via iterative recursive transformer networks and multimodal transformer
Source: PeerJ Comput Sci. 2024 Dec 9;10:e2463. doi: 10.7717/peerj-cs.2463 (PMC11784779; doi:10.7717/peerj-cs.2463)
Supplement: Supplemental Information 2 [file peerj-cs-10-2463-s002.zip › docs/d064j/AP880324-0193]

<DOC>
<DOCNO> AP880324-0193 </DOCNO>
<FILEID>AP-NR-03-24-88 1514EST</FILEID>
<FIRST>u i AM-CommunistMcDonalds Bjt   03-24 0613</FIRST>
<SECOND>AM-Communist McDonalds, Bjt,0630</SECOND>
<HEAD>Police Keep Crowds From Crashing First McDonald's</HEAD>
<BYLINE>By DUSAN STOJANOVIC</BYLINE>
<BYLINE>Associated Press Writer</BYLINE>
<DATELINE>BELGRADE, Yugoslavia (AP) </DATELINE>
<TEXT>
   Communism suffered its first Big Mac
attack Thursday as McDonald's opened a restaurant in Yugoslavia,
and police were called in to keep customers who lined up for hours
from getting too unruly under the golden arches.
   ``I just wanted to taste genuine American hamburgers,'' said
Milica Nikolic, a high school student who waited for three hours to
taste her first Big Mac.
   People curiously examined the renovated restaurant's plush
interior and the back-lit signs depicting the hamburgers, french
fries, milk shakes and other fare more familiar in the West. It
also featured amber-colored tables and floors, pastel-colored
upholstery, modern art paintings and discreet illumination.
   The fast-food outlet, located on a downtown square, had drawn
crowds in recent days, and they began gathering long before it
opened Thursday.
   Police kept watch on the lines of customers snaking around the
block, and they regulated the number who came inside to avoid
overcrowding.
   ``No opening of a restaurant in Belgrade has created such a
sensation as this one today,'' one policeman said.
   ``I think this restaurant has no competition in Belgrade,'' said
Milica Danic, a housewife who treated her son to a cheeseburger.
``It is much cleaner, the service is faster, the interior is nicer
and it is not too expensive.''
   The Belgrade media have suggested that the success of McDonald's
in Yugoslavia depends on its acceptance by citizens long accustomed
to a hamburger-like fast-food dish called the Pljeskavica: ground
pork and onions on a bun.
   ``In fact, this is a clash between the Big Mac and
Pljeskavica,'' said Vesna Milosevic, an official of Genex, a
Yugoslav state-run enterprise that has contracted a joint venture
agreement with McDonald's.
   ``Our aim is not to destroy the Pljeskavica on the Yugoslav
market,'' said Predrag Dostanic, managing director of the
Genex-McDonald's. ``We want to change customs of the local people
used to completly different eating habits.''
   He said that lounging at tables for a long time after a finished
meal will draw a warning. Also, smoking is forbidden and alcohol
will not be served.
   This contrasts sharply with the Balkan and Yugoslav custom of
sitting with a drink in smoke-filled restaurants and chatting with
friends after the meal.
   The Big Mac meal, consisting of a hamburger, soft drink and
french fries costs the equivalent of $2.57, or about as much the
similar meal would cost in numerous Pljeskavica joints around town.
   Sadik Seljami, a waiter in a small Pljeskavica outlet just a few
hundred yards from the McDonald's, suggested that the American
restaurant wants to drive Yugoslav fast-food outlets out of
business.
   ``However, we will not give up the fight even if we have to
lower the prices,'' said Seljami.
   Glen Cook, an executive of the McDonald's Corp., said during the
opening ceremonies, ``We are very excited about the opening of this
restaurant, not only because it is the first one in a communist
country, but also because it is one of the nicest in Europe.''
   McDonald's and Genex contribute $1 million each for the flagship
restaurant. They will also share the profits equally even though it
will be managed entirely by Yugoslavs.
   The restaurant has 350 seats and employs 110 people capable of
serving 2,500 meals per hour. In an effort to keep a high level of
services, the management is entitled to fire any employees who fail
to perform.
   The American corporation plans to open five additional
restaurants Yugoslavia in the next five years. The next East
European McDonald's, and the first in a Soviet bloc country, is to
open next month in Budapest, Hungary.
</TEXT>
</DOC>
