# Supplementary material for: Advanced multiple document summarization via iterative recursive transformer networks and multimodal transformer
Source: PeerJ Comput Sci. 2024 Dec 9;10:e2463. doi: 10.7717/peerj-cs.2463 (PMC11784779; doi:10.7717/peerj-cs.2463)
Supplement: Supplemental Information 2 [file peerj-cs-10-2463-s002.zip › docs/d064j/AP901008-0136]

<DOC>
<DOCNO> AP901008-0136 </DOCNO>
<FILEID>AP-NY-10-08-90 2027EDT</FILEID>
<FIRST>r i AM-China-McDonald's     10-08 0499</FIRST>
<SECOND>AM-China-McDonald's,0614</SECOND>
<HEAD>McDonald's Opens First Restaurant in China</HEAD>
<HEAD>LaserPhoto</HEAD>
<BYLINE>By WONG SAU-YING</BYLINE>
<BYLINE>Associated Press Writer</BYLINE>
<DATELINE>SHENZHEN, China (AP) </DATELINE>
<TEXT>
   McDonald's hamburgers, fries and golden
arches came to China on Monday when the fast-food chain opened its
first restaurant in a nation famed for its distinctive cuisine.
   Hundreds of Chinese waited for hours outside the restaurant in
Shenzhen, an economic boom town near Hong Kong, for their first
taste of a McDonald's hamburger, fries or shake.
   ``I travelled for four hours from a village to get here,'' said
Huang Rongti, 70, who has lost most of her teeth because of age.
``You think hamburgers are too challenging for my age?''
   Later, after purchasing her first Big Mac, she inspected it
carefully before taking a bite.
   ``It tastes good, I like it,'' she announced before slowly
eating the rest.
   The opening of a U.S. fast-food restaurant in China, where
cooking has long been considered a culinary art, may seem odd to
gourmets. It is estimated there are more than 5,000 different
Chinese dishes.
   In Canton, 125 miles northwest of Shenzhen, chefs specialize in
some of the more exotic Chinese dishes, such as cat stew, bear
paws, chicken feet and a famed snake dish - ``Dragon and Tiger
Locked in Battle'' - made from three kinds of poisonous snakes
stewed with leopard meat, and garnished with 20 spices, lemon
leaves and chrysanthemum petals.
   However, many Chinese, who earn an average $32 a month, are
still unable to afford fancy meals at restaurants.
   In Shenzhen, a Chinese special economic zone where foreign
investors have built factories, salaries are higher and workers
earn an average of $53 a month.
   At the restaurant, a Big Mac costs $1.14, a bag of fries 48
cents and a shake 74 cents.
   Another U.S. fast food outlet, Kentucky Fried Chicken, opened a
restaurant in Beijing in 1987, and it now has four outlets there.
McDonald's hopes to open a restaurant in Beijing later.
   Although Kentucky Fried Chicken has become popular, the average
Chinese still regards a meal there as a treat, rather than a
convenience, and McDonald's could face the same problems.
   The 500-seat McDonald's restaurant in a three-story building is
operated by McDonald's Restaurant Shenzhen Ltd., a wholly owned
subsidiary of McDonald's Hong Kong. McDonald's Hong Kong is a 50-50
joint venture with McDonald's in the United States.
   It is managed by a Chinese national, Chen Tikang, and his son,
Chen Yin, who is the restaurant manager. The younger Chen returned
recently from a course at McDonald's hamburger university in Oak
Brook, Ill.
   Most of the ingredients used at the restaurant are now imported
from Hong Kong. But McDonald's executives hope eventually to get
their supplies of beef and potatoes from China.
   Daniel Ng, chairman of McDonald's Restaurant Shenzhen Ltd., said
it took two years to prepare for the restaurant's opening and his
ambition now is to serve 10 million burgers a year.
   Last month, when McDonald's advertized for 240 staffers for the
restaurant, it received applications from more than 9,000 persons,
including college graduates, officials said.
   ``I feel I have a better job prospect working here, and it pays
better,'' said Henry He, 25, who has a master's degree in garment
and textile. He is an assistant manager at the restaurant.
   A waiter at the restaurant can earn 53 cents an hour.
   A factory worker, who waited several hours before she was able
to purchase her hamburger, said she liked it because of its ``sweet
taste'' - the result of tomato ketchup, which is not commonly used
in traditional Chinese cooking.
</TEXT>
</DOC>
