# Supplementary material for: Advanced multiple document summarization via iterative recursive transformer networks and multimodal transformer
Source: PeerJ Comput Sci. 2024 Dec 9;10:e2463. doi: 10.7717/peerj-cs.2463 (PMC11784779; doi:10.7717/peerj-cs.2463)
Supplement: Supplemental Information 2 [file peerj-cs-10-2463-s002.zip › docs/d065j/AP880817-0040]

<DOC>
<DOCNO> AP880817-0040 </DOCNO>
<FILEID>AP-NR-08-17-88 0409EDT</FILEID>
<FIRST>r p PM-CVN--QuayleFamily     08-17 0577</FIRST>
<SECOND>PM-CVN--Quayle Family,580</SECOND>
<HEAD>Quayle Called A Dedicated Family Man</HEAD>
<BYLINE>By DOUG RICHARDSON</BYLINE>
<BYLINE>Associated Press Writer</BYLINE>
<DATELINE>NEW ORLEANS (AP) </DATELINE>
<TEXT>
   Dan Quayle's sister believes the Indiana
senator won't let his candidacy for vice president hurt the family
life he and his wife, Marilyn, enjoy.
   ``I don't think it will be tough on the family,'' said Martha
Saddler, Quayle's sister, who lives in Huntington, Ind. ``Since
he's been in politics, we all kind of shake our heads at his hectic
schedule and wonder how he does it. But he does it and loves it.''
   The Quayle family and friends were celebrating Tuesday afternoon
after George Bush announced he wants the 41-year-old Indiana
senator to be the Republican nominee for vice president.
   Those who have known the Quayles for years said the senator and
his wife have remained relatively unchanged by their years in
public life.
   Dan and Marilyn Quayle met as law students in Indianapolis,
married while they were still in school and remain close to many of
their friends from that period.
   ``One of the greatest things about him is the job of being a
senator has not changed him a bit,'' said Indianapolis attorney
William R. Neale, treasurer of Quayle's 1986 re-election campaign.
``He's the same nice guy he was in law school.''
   Neale, who grew up with Marilyn Tucker Quayle in Indianapolis,
introduced Dan Quayle to his future wife at a student gathering at
the Indiana University law school in the early 1970s.
   Dan Quayle, who grew up in Huntington, graduated from DePauw
University, a small liberal arts college in Greencastle, Ind.,
before going to work in the Indiana attorney general's office in
1970.
   Daniel F. Evans, also a law school classmate of Dan Quayle, said
he doesn't expect Quayle's national candidacy to change him.
   ``I think his strength is he'll remember who his friends are
even after this,'' said Evans, who was chairman of Quayle's 1986
campaign.
   Friends said the Quayles are devoted to their three children and
prefer quiet nights at home to nights out on the town in Washington.
   ``His family looks like the family both parties are trying to
appeal to,'' said Mitch Daniels, former political chief in the
White House and now president of the Hudson Institute. ``It's a
beautiful family. I think they'll be a real asset.''
   The couple, who married in 1972, have a 14-year-old son, Tucker;
a 12-year-old son, Benjamin; and a 9-year-old daughter, Corinne.
   When they campaign in Indiana, the Quayles often tour in two
groups _ the boys riding in parades with Marilyn Quayle and Corinne
and her father visiting county fairs.
   ``The kids are nonchalant, normal kids,'' said Mrs. Saddler.
``They take it in stride and play.''
   In an interview with Indiana reporters Monday, the Quayles said
they had worried during the vice presidential speculation about the
family's loss of privacy during a national campaign.
   ``The total lack of privacy is going to be the biggest minus,''
said Mrs. Quayle, 39.
   Quayle said he had questioned each of his children about whether
he should accept the vice presidential spot if Bush offered it.
   Tucker was fascinated by the idea, Quayle said. Benjamin was
ambiguous but he thought Secret Service agents might be able to
help him on tests at school, Mrs. Quayle said.
   Corinne didn't like the prospect of having her father spend more
time away from home, Quayle said.
   ``She told me, `Daddy, I really hope George Bush picks Bob
Dole,''' said Quayle.
</TEXT>
</DOC>
