# Supplementary material for: Advanced multiple document summarization via iterative recursive transformer networks and multimodal transformer
Source: PeerJ Comput Sci. 2024 Dec 9;10:e2463. doi: 10.7717/peerj-cs.2463 (PMC11784779; doi:10.7717/peerj-cs.2463)
Supplement: Supplemental Information 2 [file peerj-cs-10-2463-s002.zip › docs/d066j/AP900507-0207]

<DOC>
<DOCNO> AP900507-0207 </DOCNO>
<FILEID>AP-NR-05-07-90 0731EDT</FILEID>
<FIRST>r f PM-Wal-MartCenter     05-07 0636</FIRST>
<SECOND>PM-Wal-Mart Center,0655</SECOND>
<HEAD>Center Puts Wal-Mart History on Display</HEAD>
<DATELINE>BENTONVILLE, Ark. (AP) </DATELINE>
<TEXT>
   Forty years after Sam Walton first hung
out his shingle, Walton's 5&amp;10 will reopen to show how a little
rural storekeeper built a discount retail empire.
   Wal-Mart Stores Inc.'s Visitors Center opens Wednesday in the
same building on the downtown square where Walton first opened for
business on May 9, 1950.
   The center chronicles the rise of the nation's fastest-growing
discount chain, using displays and audio-video presentations. It
concentrates on how the free enterprise system works and how
Wal-Mart thrived when similar companies didn't.
   The window displays date back to the store's opening, with
Simplicity patterns and Johnson's Glo-Coat, a box of Dreft and some
Ivory Snow. Inside, an electronic map details the company's
1,500-plus store chain today.
   Also on display at the center is the hula skirt that Sam Walton
donned for his ``dance on Wall Street,'' which he performed after
challenging the company to reach a record 8 percent pre-tax profit
in 1984. The goal was accomplished and he danced.
   The old and the modern together reflect the corporate culture of
the nation's biggest discount retailer behind K mart Corp. of
Detroit.
   Walton and his brother, Bud, opened the first Wal-Mart Discount
City in 1962. Both will be on hand for the opening, along with a
sprinkling of other dignitaries, including Gov. Bill Clinton, the
dedication speaker.
   Aside from the other displays and presentations, the center also
has a replica of Sam Walton's original office at the store,
including many fixtures he used 40 years ago.
   Also on display is a photograph of young Sam Walton, a fat-faced
baby born in Oklahoma in the 1920s. Typical of the Wal-Mart
outlook, Dust Bowl Oklahoma is termed ``a place to grow and to
dream'' in a video on the Walton family.
   After a stint with J.C. Penney Co. and the Army, he opened a Ben
Franklin store in Newport in 1945. He lost the lease on that one,
and relocated to Bentonville. That's where the story took off.
   Sam Walton convinced Bob Bogle, then a public health officer, to
take over management of his Bentonville Ben Franklin store in 1955.
   Walton ``said he wanted to put in about a dozen stores'' and
needed someone to tend the shop in Bentonville while he and his
brother built a chain of Ben Franklins, Bogle said in a recent
interview.
   That's when Bogle found himself in Walton's ``learn as you go''
training program.
   ``I got home at 10 o'clock that night after scrubbing and waxing
the floor with Sam,'' Bogle said.
   Inauspicious first impressions are part of the story. In one
video, David Glass, who succeeded Sam Walton as chief executive of
Wal-Mart in 1988, recalled his impressions after attending the
opening of the second Wal-Mart Discount City at Harrison in 1964.
The first store, at Rogers, opened two years earlier.
   ``I thought to myself this is absolutely the worst discount
store, or retail store, I have ever seen,'' said Glass, who was
president of a drugstore chain at the time.
   And Wal-Mart Vice Chairman Donald Soderquist recalls that when
Walton took his idea of putting discount stores in rural areas to
Ben Franklin headquarters in Chicago, officials there ``just really
didn't see a future in it.''
   Don Shinkle, Wal-Mart's director of corporate and public
affairs, attributed Wal-Mart's success to its ``associates'' _ the
term for employees first coined in 1972 to stress that all Wal-Mart
employees are partners in the company _ and to Sam Walton's
leadership and knack for hiring the ``right person at the right
time.''
   At the start of 1990, Wal-Mart owned 1,402 stores, employed
272,000 and listed sales of $25.8 billion. Sam's Wholesale Club
closed out the year with 123 units and Wal-Mart announced plans to
enter the California market.
</TEXT>
</DOC>
