# Supplementary material for: Advanced multiple document summarization via iterative recursive transformer networks and multimodal transformer
Source: PeerJ Comput Sci. 2024 Dec 9;10:e2463. doi: 10.7717/peerj-cs.2463 (PMC11784779; doi:10.7717/peerj-cs.2463)
Supplement: Supplemental Information 2 [file peerj-cs-10-2463-s002.zip › docs/d066j/FT944-12170]

<DOC>
<DOCNO>FT944-12170</DOCNO>
<PROFILE>_AN-EKBD9AGPFT</PROFILE>
<DATE>941102
</DATE>
<HEADLINE>
FT  02 NOV 94 / FT Review of Business Books (10): Few better qualified -
What is most startling about Wal-Mart is the speed of its growth / Sam
Walton's American dream
</HEADLINE>
<BYLINE>
   By NEIL BUCKLEY
</BYLINE>
<TEXT>
'WAL-MART: A HISTORY OF SAM WALTON'S RETAIL PHENOMENON' by Sandra S. Vance
and Roy V. Scott Twayne Publishers, New York, Dollars 14.95 240 pages
Many people might be said to be the personification of the American Dream;
few are better qualified for that title than Sam Walton.
Walton is a character it would be difficult to invent, an all-American boy
who became one of the world's most successful businessmen. The church-going
son of a farmer born in 1918 near Kingfisher, Oklahoma, he founded a store
chain which made him America's richest man, and which, shortly before his
death in 1992, became the world's biggest retailer.
His company, Wal-Mart, made sales of Dollars 55bn last year, and after
Walton's death Fortune magazine reported that his wife and four children
held between them the second-largest fortune in the world - Dollars 23.5bn.
What is most startling about Wal-Mart is the speed of its growth. Although
Walton built up a small chain of Ben Franklin variety store franchises from
1945, it was not until 1962 that he opened his first Wal-Mart discount
store.
At the time of its incorporation in 1971, Wal-Mart had only 38 outlets with
sales of Dollars 44m - not enough to earn a place in trade journal Discount
Merchandiser's list of the 71 biggest US discount retailers. Ten years
later, with 330 stores and Dollars 1.6bn sales, it was only the 33rd-biggest
retailer in the US. Its turnover was only 9 per cent of that of Sears
Roebuck, the biggest, and 11 per cent of K mart, the second-biggest. Within
another 10 years, Wal-Mart had overtaken them both.
Apart from Walton's autobiography completed shortly before his death,
however, published material about the company is curiously scarce. This book
attempts to fill the gap, to provide a 'scholarly account' of the rise of
Wal-Mart, setting it in the wider context of US retailing, and explaining
how it was achieved.
One strength the authors identify is Wal-Mart's ability to copy and adapt
from other retailers.
Sam Walton did not invent discount retailing. Rather, he realised the threat
discounting posed to his own variety store business and studied in depth
many of the US's leading discounters of the early 1960s, including Ann and
Hope, E J Korvette, Spartan's, Fed-Mart, and K mart.
Walton learned from them all, but was unique in taking his discount stores
into small towns of a few thousand people, where shoppers used to travelling
long distances were delighted to have a cut-price store nearby selling
everything they needed.
Another strength is Wal-Mart's openness to technology. As early as the
1950s, Walton realised he was wasting too much time travelling and bought a
small aircraft to pilot between stores himself - something he continued to
do to the end of his life.
Sometimes, Walton was more reluctant to invest in technology, and had to be
persuaded by colleagues to introduce computers, and scanning at check-outs -
long before most retailers had recognised their importance - and to invest
Dollars 20m in an internal satellite communications system. This technology
helped Wal-Mart build one of the most efficient distribution systems of any
retailer. But perhaps the most fundamental reason for its success, the book
suggests, has been Wal-Mart's streamlined and highly responsive management
structure.
Regional vice-presidents based at group headquarters in Bentonville,
Arkansas, rather than in costly regional offices, are despatched every
Monday by aircraft to their regions, spend the week visiting stores, working
with staff and managers, and return for a day-long merchandising meeting
every Friday.
They discuss results, problems and suggestions from the week at a 7.30am
meeting on Saturdays and immediately afterwards call district managers to
relate the results. District managers hold a conference call with their
store managers, and before the day is out, the contents of the meeting have
been communicated to all store department heads.
The system means employees can make suggestions to vice-presidents one week
and, if the idea is accepted by the Saturday meeting, see its implementation
begin the following week.
Even the world's most successful retailer makes mistakes, however. One was
Walton's decision to stand down from the chairman and chief executive's role
in 1974 in favour of Ronald Mayer, only to return to both roles in 1976
after finding he was incapable of letting go of the reins. Another was
Wal-Mart's short-lived Hypermart format, which proved too big even for
gigantist America.
Then there was Walton's rash promise to do a 'hula dance' on Wall Street if
Wal-Mart achieved an 8 per cent pre-tax profit margin in 1984. It did, and
he did.
The book also covers well the debate over whether Wal-Mart's impact on the
economies of small US towns was positive or negative.
If there are criticisms, these are that this 'scholarly account' never quite
captures the sheer excitement of working in the world's fastest-growing
retailer. Moreover, it makes little attempt to predict whether Wal-Mart can
continue its growth, and conquer the rest of the world in the way it
conquered the US.
But this is a well-researched and accessible account of one man's success in
building his own American dream.
</TEXT>
<XX>
Countries:-
</XX>
<CN>USZ  United States of America.
</CN>
<XX>
Industries:-
</XX>
<IN>P2731 Book Publishing.
</IN>
<XX>
Types:-
</XX>
<TP>TECH  Products &amp; Product use.
</TP>
<PUB>The Financial Times
</PUB>
<PAGE>
London Page VIII
</PAGE>
</DOC>
