# Supplementary material for: Advanced multiple document summarization via iterative recursive transformer networks and multimodal transformer
Source: PeerJ Comput Sci. 2024 Dec 9;10:e2463. doi: 10.7717/peerj-cs.2463 (PMC11784779; doi:10.7717/peerj-cs.2463)
Supplement: Supplemental Information 2 [file peerj-cs-10-2463-s002.zip › docs/d070f/AP900129-0071]

<DOC>
<DOCNO> AP900129-0071 </DOCNO>
<FILEID>AP-NR-01-29-90 1223EST</FILEID>
<FIRST>u i PM-Honecker 2ndLd-Writethru   01-29 0445</FIRST>
<SECOND>PM-Honecker, 2nd Ld - Writethru,a0509,0454</SECOND>
<HEAD>Ousted East German Leader Arrested And Jailed</HEAD>
<NOTE>Eds: LEADS with 9 grafs to UPDATE with Honecker to be tried in
March, four associates also to be tried; picks up 11th pvs, `East
Germany...'</NOTE>
<HEAD>With PM-East Germany, Bjt</HEAD>
<DATELINE>EAST BERLIN (AP) </DATELINE>
<TEXT>
   Ousted East German leader Erich Honecker was
arrested and taken to prison today, and a prosecutor said he will
tried for high treason in March.
   Honecker, 77, was detained after his release from East Berlin's
Charite hospital, where he had undergone surgery for a malignant
kidney tumor, the official ADN news agency said.
   Chief Prosecutor Hans-Juergen Joseph told Parliament that
Honecker and former Politburo members Erich Mielke, Guenter Mittag
and Joachim Herrmann would be tried by the Supreme Court on treason
charges in March. All four have been expelled from the party.
   Mielke was Honecker's security chief, Mittag oversaw the economy
and Herrmann headed the party's propaganda department. Eleven
members of Honecker's ousted Politburo already are in prison
awaiting trial.
   Honecker's lawyer, Wolfgang Vogel, asked the chief prosecutor to
free the former leader from Rummelburg prison based on a doctor's
statement that he is too ill to stay in jail, ADN said. Vogel is
East Germany's most prominent lawyer.
   One of Honecker's doctors, Horst Vogler, said the former leader
was ``very depressed'' and his mental state ``impaired'' following
two major surgical operations since August.
   West German television showed an impassive Honecker being led
out of the hospital by his wife, Margot, in pre-dawn darkness. She
kissed him goodbye before he was taken away in a large limousine.
   Honecker's daughter, son-in-law and youngest grandchild also
came to see him off at the hospital, ADN quoted Vogler as saying.
   The charge of high treason carries a maximum life imprisonment.
The conviction used to carry the death penalty, but that was
abolished in reforms that followed Honecker's ouster Oct. 18.
   East Germany has been caught up in a virtual frenzy to root out
corruption and abuse of office.
   Honecker, the aging hard-line Stalinist leader who ruled East
Germany for 18 years, had previously been declared too ill to
withstand imprisonment.
   ADN said the director of Charite urology clinic, Dr. Peter
Althaus, repeated today that in his opinion Honecker is still not
well enough to be jailed.
   On Sunday, West Germany's mass-circulation Bild newspaper said
Honecker would be arrested but that he would be held at a prison
hospital because of his condition. ADN did not say whether
Rummelsburg prison is equipped with a medical facility.
   Earlier this month, East Germany's Luthern Church had offered to
put Honecker up in a home for the aged upon his release from the
hospital.
</TEXT>
</DOC>
