# Supplementary material for: Advanced multiple document summarization via iterative recursive transformer networks and multimodal transformer
Source: PeerJ Comput Sci. 2024 Dec 9;10:e2463. doi: 10.7717/peerj-cs.2463 (PMC11784779; doi:10.7717/peerj-cs.2463)
Supplement: Supplemental Information 2 [file peerj-cs-10-2463-s002.zip › docs/d070f/AP900810-0120]

<DOC>
<DOCNO> AP900810-0120 </DOCNO>
<FILEID>AP-NR-08-10-90 2233EDT</FILEID>
<FIRST>r i AM-Honecker     08-10 0217</FIRST>
<SECOND>AM-Honecker,0224</SECOND>
<HEAD>Authorities Interrogate Honecker in Murder Probe</HEAD>
<DATELINE>EAST BERLIN (AP) </DATELINE>
<TEXT>
   East Germany authorities on Friday
interrogated former Communist leader Erich Honecker about his role
in the killings of people who tried to flee the country.
   Honecker and Erich Mielke, head of East Germany's once-feared
secret police agency, were interrogated by federal prosecutors,
said Peter Przybylski, a Justice Ministry spokesman.
   More than 200 people were shot to death or killed by land mines
as they tried to escape from East Germany's Communist rule.
   The government announced in June that Honecker, Mielke and
several border guards would be investigated on possible murder
charges in connection with those deaths.
   Honecker, 77 and in failing health, and several other members of
his ousted regime already have been charged with corruption and
abuse of power.
   The murder charge could put Honecker behind bars for life, but
his poor health makes prosecution questionable. He is staying in a
Soviet hospital outside Berlin.
   Last month, a medical panel ruled that Honecker was too ill to
be jailed pending investigation but fit enough to be prosecuted.
   Mielke was ordered jailed.
   East Germany's democratic government has changed its mind
several times on whether to pursue charges against the aging
members of the former hard-line regime that was toppled in last
autumn's pro-democracy protests.
</TEXT>
</DOC>
