# Supplementary material for: Advanced multiple document summarization via iterative recursive transformer networks and multimodal transformer
Source: PeerJ Comput Sci. 2024 Dec 9;10:e2463. doi: 10.7717/peerj-cs.2463 (PMC11784779; doi:10.7717/peerj-cs.2463)
Supplement: Supplemental Information 2 [file peerj-cs-10-2463-s002.zip › docs/d072f/AP901019-0072]

<DOC>
<DOCNO> AP901019-0072 </DOCNO>
<FILEID>AP-NY-10-19-90 0855EDT</FILEID>
<FIRST>r e BC-Bernstein-Philharmoni 2ndLd-Writethru   10-19 0521</FIRST>
<SECOND>BC-Bernstein-Philharmonic, 2nd Ld - Writethru, a0475,0606</SECOND>
<HEAD>Bernstein's Philharmonic Lets His Music Speak for Them</HEAD>
<NOTE>Eds: Fixes typo in Philharmonic in 1st graf</NOTE>
<BYLINE>By MARTIN STEINBERG</BYLINE>
<BYLINE>Associated Press Writer</BYLINE>
<DATELINE>NEW YORK (AP) </DATELINE>
<TEXT>
   For the New York Philharmonic, it was supposed
to be a night of Beethoven and Shostakovich. The fates made it a
night of Leonard Bernstein.
   The official catalog of his works says Bernstein led 74
orchestras. But this was HIS orchestra, and the musicians came to
pay tribute to THEIR laureate conductor, who led them through 1,244
concerts during his 47-year association with the Philharmonic.
   They let his music do the talking.
   ``Tonight's concert is not an evening in which we want to dwell
on the passing of a giant, but rather what he has left us,'' guest
conductor Leonard Slatkin told the audience at Avery Fisher Hall on
Thursday night.
   So four nights after Bernstein's death at age 72, Beethoven's
``Violin Concerto'' became Bernstein's ``Serenade for Solo Violin,
String Orchestra, Harp and Percussion'' (1954); Shostakovich's
``Symphony No. 4'' became Bernstein's ``Symphony No. 1
(Jeremiah),'' written in 1942.
   Also added were his ``Chichester Psalms'' (1965) and his
overture to ``Candide'' (1956). The substitute Bernstein program
was being repeated Friday night, Saturday and Tuesday.
   It was an extraordinary concert.
   There weren't many smiling faces among the audience or
musicians. Slatkin's brief introductory comments, followed by the
whimsical ``Candide,'' broke some of the tension.
   Then came the eclectic ``Serenade,'' which Bernstein's program
notes says is supposed to be based on Plato's ``Symposium.'' It
begins with a lyrical praise of the Eros, the god of love. The
piece is sometimes jocular, sometimes melancholy, sometimes
assaulting and sometimes hedonistic. It ends in drunken revelry, an
intrusion of jazz - as if Bernstein was looking down from heaven
and telling the audience, ``It's O.K. to smile tonight.''
   The soloist - concertmaster Glenn Dicterow - played with much
agility, especially through the difficult double stops and
especially considering the lack of preparation time.
   The mourning returned after intermission, but not without
optimism.
   ``Jeremiah'' begins with suspenseful strings, followed by a
cantorial French horn, a melodic return to the strings and then a
prophetic blaring of brass. The second movement continues the
point-counterpoint of brass versus strings (Jeremiah versus the
corrupt priests, with Nebuchadnezzar looming on the horizon). In
the third movement, Jerusalem has fallen to the Babylonian king.
Judea is exiled. Jeremiah weeps.
   ``How she sits desolate -
   ``The city once so full of people -
   ``She is become as a widow.''
   During her chanting of the prophet's ``Lamentations,''
mezzo-soprano Wendy White had to wipe a tear from her eye. S did
members of the audience.
   Last on the program was another Hebraic elegy, ``Chichester
Psalms.'' The New York Choral Artists and a boy soloist joined the
orchestra.
   Two harpists dominated the center of the crowded stage.
   ``Awake, psaltery and harp!'' the choir begins in Hebrew.
   ``I will rouse the dawn.''
   In the second movement an angelic 8th-grader, Evan Weber, sings
King David's 23rd Psalm, ``The Lord is my shepherd, I shall not
want.''
   After he finishes, the men's chorus bellows: ``Why do the
nations rage?''
   The piece, however, ends in a Mahlerian motif and chorus
declaring a message Bernstein had sought for society:
   ``Behold how good,
   ``And how pleasant it is,
   ``For brethren to dwell
   ``Together in unity.''
   To emphasize the point after the final note, Slatkin suspended
his hands for several long moments of silence. Then came the
cascade of applause. For Leonard Bernstein.
</TEXT>
</DOC>
