# Supplementary material for: Advanced multiple document summarization via iterative recursive transformer networks and multimodal transformer
Source: PeerJ Comput Sci. 2024 Dec 9;10:e2463. doi: 10.7717/peerj-cs.2463 (PMC11784779; doi:10.7717/peerj-cs.2463)
Supplement: Supplemental Information 2 [file peerj-cs-10-2463-s002.zip › docs/d074b/SJMN91-06255336]

<DOC>
<DOCNO> SJMN91-06255336 </DOCNO>
<ACCESS> 06255336 </ACCESS>
<CAPTION>  Photo; PHOTO: Associated Press; Supreme Court nominee Clarence Thomas is sworn
in before the Senate Judiciary Committee on Tuesday. Both supporters and
opponents of the federal judge are lobbying senators.  </CAPTION>
<DESCRIPT>  US; COURT; JUDGE; CANDIDATE; MEETING; CONGRESS  </DESCRIPT>
<LEADPARA>  While the 14-member Senate Judiciary Committee presses Clarence Thomas to
explain his qualifications for the Supreme Court, all 100 senators are under
mounting pressure to explain their views of the judge.;   There were these
signs of pressure Tuesday:  </LEADPARA>
<SECTION>  Front  </SECTION>
<HEADLINE>  SENATORS PRESSED FOR OPINIONS ON JUDGE
PARTISAN GROUPS TARGET LAWMAKERS  </HEADLINE>
<MEMO>  U.S. Supreme Court: The Thomas Nomination; See also related stories on pages
1A and 8-9A of this section.  </MEMO>
<TEXT>     (check) About 300 black pastors, representing congregations totaling more
than 1 million churchgoers in 30 states, held a rally on the steps of the
Supreme Court and then lobbied their senators to support confirmation of
President Bush's Supreme Court nominee.;   The ministers were recently
organized into a conservative Coalition for the Restoration of the Black
Family and Society, with the first item on its agenda being Thomas'
confirmation.;   (check) A television ad supporting Thomas, shown in four
Southern states where senators face re-election campaigns next year, attracted
10,000 calls between Friday and Sunday, according to Gary Bauer, organizer of
the conservative Citizens Committee to Confirm Clarence Thomas, which financed
the ad's production.;   The ad carries a toll-free telephone number that
viewers are asked to call to register their support for Thomas; callers are
then sorted by states, and the state lists will be sent to the targeted
senators.;   (check) On the other side of the Thomas confirmation issue, the
National Abortion Rights Action League reported that senators had begun to
receive the first of 500,000 anti-Thomas post cards the group has provided to
the constituents of targeted lawmakers whose votes against Thomas'
confirmation are regarded as critical.;   (check) The Lawyers' Committee for
Civil Rights Under Law, a bipartisan group organized in 1963 to assist the
government in civil-rights law enforcement, announced that 86 of about 110
members of its board of directors had decided to oppose Thomas' confirmation.
The announcement said Thomas' legal philosophy reflected a "hostility to and
rejection of the core of civil rights jurisprudence."  </TEXT>
<BYLINE>  Baltimore Sun  </BYLINE>
<COUNTRY>  USA  </COUNTRY>
<CITY>  Washington  </CITY>
<EDITION>  Morning Final  </EDITION>
<CODE>  SJ  </CODE>
<NAME>  San Jose Mercury News  </NAME>
<PUBDATE>   910911  </PUBDATE> 
<DAY>  Wednesday  </DAY>
<MONTH>  September  </MONTH>
<PG.COL>  8A  </PG.COL>
<PUBYEAR>  1991  </PUBYEAR>
<REGION>  WEST  </REGION>
<FEATURE>  PHOTO  </FEATURE>
<STATE>  CA  </STATE>
<WORD.CT>  349  </WORD.CT>
<DATELINE>  Wednesday, September 11, 1991
00255336,SJ1  </DATELINE>
<COPYRGHT>  Copyright 1991, San Jose Mercury News  </COPYRGHT>
<LIMLEN>  1  </LIMLEN>
<LANGUAGE>  ENG  </LANGUAGE>
</DOC>
