# Supplementary material for: Advanced multiple document summarization via iterative recursive transformer networks and multimodal transformer
Source: PeerJ Comput Sci. 2024 Dec 9;10:e2463. doi: 10.7717/peerj-cs.2463 (PMC11784779; doi:10.7717/peerj-cs.2463)
Supplement: Supplemental Information 2 [file peerj-cs-10-2463-s002.zip › docs/d075b/AP880818-0088]

<DOC>
<DOCNO> AP880818-0088 </DOCNO>
<FILEID>AP-NR-08-18-88 0901EDT</FILEID>
<FIRST>r a PM-HeartDrug     08-18 0533</FIRST>
<SECOND>PM-Heart Drug,0548</SECOND>
<HEAD>Heart Attack Drug Not Always Helpful, Researcher Says</HEAD>
<BYLINE>By RANDOLPH PICHT</BYLINE>
<BYLINE>Associated Press Writer</BYLINE>
<DATELINE>ROCHESTER, N.Y. (AP) </DATELINE>
<TEXT>
   A drug used to treat patients complaining
of chest pain also could help prevent recurring heart attacks in
four out of five heart patients, according to a study published in
today's edition of the New England Journal of Medicine.
   Surprisingly, however, the study found that the drug, diltiazem,
increases the chance of a subsequent heart attack in patients whose
hearts pump abnormally, experts said.
   Even so, the results may trigger an increase in the use of the
drug, which is now primarily used to treat angina, doctors said.
   The drug was tested in 38 hospitals in the United States and
Canada on patients who had recently suffered a heart attack, said
Dr. Arthur Moss, a clinical professor of medicine at the University
of Rochester and the principal investigator for the study.
   The results suggest the drug may be quite effective in
decreasing the likelihood of a second heart attack in the majority
of patients, Moss said. But the study also surprisingly suggests
that patients who suffer pulmonary congestion should not be given
diltiazem because the drug increases the chance of a subsequent
heart attack.
   ``We now know when to prescribe this drug and when not to,''
Moss said. ``That's what this study was all about.''
   Diltiazem is a calcium entry blocker, the newest class of drugs
to be introduced in the fight against heart disease. Nitrates and
beta blockers are the other types commonly prescribed by doctors.
   The study involved 2,466 heart attack patients, who were given
either 240 milligrams of diltiazem a day or a placebo. Patients
were recruited from 1983 to 1986 and followed for 12 to 52 months.
   Overall, the drug only decreased additional heart attacks 11
percent, which was not statistically significant, Moss said.
   But in patients who had normal or near-normal heart pump
function _ 1,909 patients or 80 percent of the total group _
diltiazem decreased the chance of another heart attack by 25
percent, Moss said.
   In patients whose hearts had pumping problems, the drug not only
didn't help, but it increased the chance of a heart attack by 25
percent.
   Dr. John Schroeder, a cardiologist and professor at Stanford
University, said he was surprised that the drug increased the
chance of heart attack in any group and that overall results were
not higher.
   ``But the bottom line is that this is the first study to show
that diltiazem can be effective,'' Schroeder said. ``I think it
will mean that more patients will be routinely put on this drug on
a long-term basis.''
   Dr. George Beller, a cardiologist and professor at the
University of Virginia, said he was also somewhat surprised about
the increase in heart attacks in the group suffering pulmonary
congestion.
   ``This is one of the first reports that seems to identify
that,'' he said.
   Diltiazem and two other calcium entry blockers were introduced
in the past decade, Beller said, and research into how effective
they are in various applications is in its early stages.
   Nitrates have been used for more than 50 years, and beta
blockers were developed in the 1960s.
</TEXT>
</DOC>
