# Supplementary material for: Advanced multiple document summarization via iterative recursive transformer networks and multimodal transformer
Source: PeerJ Comput Sci. 2024 Dec 9;10:e2463. doi: 10.7717/peerj-cs.2463 (PMC11784779; doi:10.7717/peerj-cs.2463)
Supplement: Supplemental Information 2 [file peerj-cs-10-2463-s002.zip › docs/d075b/AP901003-0006]

<DOC>
<DOCNO> AP901003-0006 </DOCNO>
<FILEID>AP-NY-10-03-90 2350EDT</FILEID>
<FIRST>r a PM-Cholesterol     10-03 0408</FIRST>
<SECOND>PM-Cholesterol,0460</SECOND>
<HEAD>Study: Cholesterol-Lowering Surgery Saves Lives</HEAD>
<BYLINE>By DANIEL Q. HANEY</BYLINE>
<BYLINE>AP Science Writer</BYLINE>
<DATELINE>BOSTON (AP) </DATELINE>
<TEXT>
   An intestinal operation to lower the cholesterol
of heart attack patients reduced their risk for another heart
attack or death from heart disease, researchers said today.
   The surgery, called a partial ileal bypass, has one significant
drawback: It causes chronic diarrhea that persists for years.
   In the operation, doctors change the route of the small
intestine so about one-third of it is bypassed. This reduces the
amount of cholesterol that is absorbed into the bloodstream.
   The $52 million, 17-year study was conducted on people who had
already suffered heart attacks. The approach lengthened the lives
of people who had very mild heart attacks but not those with more
severe heart damage.
   During an average of 10 years of follow up, the death rate among
surgery patients who had sustained minimal heart damage was 24
percent. In a comparison group without the intestinal surgery, it
was 39 percent.
   Dr. Henry Buchwald of the University of Minnesota, who directed
the study, said the surgery should be considered along with
cholesterol-lowering drugs as a possible standard treatment.
   ``It has a role in the management of patients with high
cholesterol who have had a heart attack,'' Buchwald said. ``It is
eminently logical to extend all cholesterol-lowering therapy,
including this, to patients with high cholesterol who have not had
a heart attack.''
   Besides diarrhea, those who undergo the surgery are somewhat
more prone to have kidney stones, gallstones and intestinal
obstructions.
   The study was conducted in Minneapolis, Los Angeles,
Philadelphia and Little Rock, Ark., and published in today's New
England Journal of Medicine.
   Despite wide acceptance of cholesterol lowering, doubts remain
about whether it actually helps people live longer if they already
have healthy hearts. Although the latest study was conducted
exclusively on people who had suffered heart attacks, Buchwald said
he believes the research should settle that question.
   ``It offers the strongest justification for marked lipid
(cholesterol) ineervention that has ever been offered,'' Buchwald
said. ``It is a very powerful study and should, except for certain
people who will never be satisfied, end the cholesterol
controversy.''
   In the study, 421 people who recovered from heart attacks
underwent the surgery, while a comparison group of 417 people were
treated with diet alone. At the start of the study, their average
cholesterol levels were 251. The surgery lowered people's
cholesterol 23 percent.
   The overall risk of dying from heart disease or suffering
another non-fatal heart attack was reduced 35 percent among the
surgical patients with the healthiest hearts. The surgical patients
also required less than half as many coronary bypass operations
because of clogged heart arteries.
</TEXT>
</DOC>
