# Supplementary material for: Advanced multiple document summarization via iterative recursive transformer networks and multimodal transformer
Source: PeerJ Comput Sci. 2024 Dec 9;10:e2463. doi: 10.7717/peerj-cs.2463 (PMC11784779; doi:10.7717/peerj-cs.2463)
Supplement: Supplemental Information 2 [file peerj-cs-10-2463-s002.zip › docs/d076b/AP901123-0062]

<DOC>
<DOCNO> AP901123-0062 </DOCNO>
<FILEID>AP-NY-11-23-90 1138EST</FILEID>
<FIRST>r a PM-Reagan-Thatcher 1stLd-Writethru a0442 11-23 0443</FIRST>
<SECOND>PM-Reagan-Thatcher, 1st Ld - Writethru, a0442,0515</SECOND>
<HEAD>Reagan Heaps Praise on Thatcher as She Heads Off Into Political
Sunset</HEAD>
<NOTE>Eds: Rewrites throughout to restore courtesy title on second
reference to Mrs. Thatcher. No pickup.</NOTE>
<HEAD>With PM-Britain Politics, Bjt</HEAD>
<BYLINE>By ROSE ANA BERBEO</BYLINE>
<BYLINE>Associated Press Writer</BYLINE>
<DATELINE>LOS ANGELES (AP) </DATELINE>
<TEXT>
   Former President Reagan thanked British Prime
Minister Margaret Thatcher for backing him up when other allies
backed down, heaping praise on his political soulmate as she heads
off into the sunset.
   ``Margaret Thatcher was a completely reliable ally and partner
of the greatest personal integrity,'' Reagan said in a statement
after Mrs. Thatcher announced her impending retirement.
   ``I could always count on her wise counsel, her firm support,
and her loyal friendship,'' Reagan said.
   Mrs. Thatcher on Thursday succumbed to the challenge mounted by
Michael Heseltine, who resigned as her defense minister in 1986.
   Reagan and the prime minister dubbed the Iron Lady formed a
formidable duo in the 1980s and made no secret of their mutual
regard. They often stood side-by-side at international gatherings
and called each other Ronnie and Margaret.
   Two years ago, as they met for the final time before Reagan left
office, the president said he was leaving the White House with
``considerable satisfaction in the knowledge that Margaret Thatcher
will still reside at No. 10 Downing Street.''
   Reagan, who spent Thanksgiving with friends at his Bel-Air home,
called her resignation in the face of strong opposition a
``selfless and courageous decision in what she believes is the best
interests of her country.''
   The former chief executive was always grateful to Mrs.
Thatcher's support of his conservative approach to foreign affairs
during his own eight-year tenure.
   In 1986, when the U.S. bombing of Libya was criticized by world
powers, Mrs. Thatcher was the only ally who supported Reagan and
allowed the bombers to fly from British bases.
   When Britain fought Argentina for the Falkland Islands, the
United States was forced to choose between two allies. Reagan sided
with Mrs. Thatcher.
   She also encouraged Reagan's nurturing of the huge Pentagon
buildup, and backed U.S. efforts to install medium-range missiles
in Europe, despite opposition from NATO allies.
   Both leaders adopted a hard line toward the Soviet Union, but
were quick to warm up to Soviet President Mikhail S. Gorbachev as
the Cold War thawed.
   Reagan credited Mrs. Thatcher's ``resoluteness'' for playing a
key role in ending the tensions between the Western democracies and
the Eastern Block.
   ``She stood up to the Soviets and let them know she meant
business,'' he said.
   Both were ardent advocates of the free market and private
enterprise.
   While the United States became mired in debt in the era of
Reaganomics, the British economy thrived on Mrs. Thatcher's radical
policies during her nearly 12-year rule. Average earnings were up
by nearly one-third and more Britons owned their homes during her
tenor.
   Like Reagan, however, Mrs. Thatcher was accused by liberals of
widening the gap between the rich and poor in her country, and both
clashed with organized labor.
</TEXT>
</DOC>
