# Supplementary material for: Advanced multiple document summarization via iterative recursive transformer networks and multimodal transformer
Source: PeerJ Comput Sci. 2024 Dec 9;10:e2463. doi: 10.7717/peerj-cs.2463 (PMC11784779; doi:10.7717/peerj-cs.2463)
Supplement: Supplemental Information 2 [file peerj-cs-10-2463-s002.zip › docs/d077b/LA101889-0108]

<DOC>
<DOCNO> LA101889-0108 </DOCNO>
<DOCID> 122234 </DOCID>
<DATE>
<P>
October 18, 1989, Wednesday, Home Edition 
</P>
</DATE>
<SECTION>
<P>
Sports; Part C; Page 9; Column 2; Sports Desk 
</P>
</SECTION>
<LENGTH>
<P>
241 words 
</P>
</LENGTH>
<HEADLINE>
<P>
THE WORLD SERIES; 
</P>
<P>
OAKLAND ATHLETICS VS. SAN FRANCISCO GIANTS; 
</P>
<P>
EXPERIENCE AT CANDLESTICK IS ONE REPORTER WILL NOT SOON FORGET 
</P>
</HEADLINE>
<BYLINE>
<P>
By LARRY STEWART 
</P>
</BYLINE>
<DATELINE>
<P>
SAN FRANCISCO 
</P>
</DATELINE>
<TEXT>
<P>
There are events one never forgets. 
</P>
<P>
Anyone who was alive in 1963 remembers where he was when President Kennedy was 
assassinated. 
</P>
<P>
And anyone who was at Candlestick Park Tuesday night for Game 3 of the World 
Series will never forget. 
</P>
<P>
I was in a trailer just outside the stadium, about to watch the telecast when 
the earthquake hit. It was shortly after the network went on the air. 
</P>
<P>
My immediate reaction was that a jet was flying very low overhead, but soon I 
knew what was happening. 
</P>
<P>
To me, the earthquake was not as bad as the Whittier quake in October, 1987, 
mainly because I was awake this time. 
</P>
<P>
I opened the door to the trailer and looked out. The stadium was shaking and 
the special concrete joint -- one of several strategically spaced around the 
top of the stadium to prevent earthquake damage -- was doing was it was 
designed to do. It was opening and closing as if the place was made of 
cardboard instead of concrete. 
</P>
<P>
A few people were running out of the stadium, but there did not seem to be 
great alarm, because the quake did not last long. 
</P>
<P>
I walked into the stadium to interview fans. And again, I sensed little panic. 
</P>
<P>
Most people stayed in their seats, waiting to hear whether the game would be 
postponed. 
</P>
<P>
And later, when fans started leaving en masse, the reaction of those I talked 
to varied. Those who were sitting in the upper deck seemed considerably more 
shaken than those in the lower levels. LARRY STEWART 
</P>
</TEXT>
<SUBJECT>
<P>
WORLD SERIES; SAN FRANCISCO GIANTS (BASEBALL TEAM); OAKLAND A'S (BASEBALL 
TEAM); EARTHQUAKES -- SAN FRANCISCO; EARTHQUAKES -- NORTHERN CALIFORNIA; 
CANDLESTICK PARK; DISASTERS; REPORTERS 
</P>
</SUBJECT>
</DOC>
