# Supplementary material for: Advanced multiple document summarization via iterative recursive transformer networks and multimodal transformer
Source: PeerJ Comput Sci. 2024 Dec 9;10:e2463. doi: 10.7717/peerj-cs.2463 (PMC11784779; doi:10.7717/peerj-cs.2463)
Supplement: Supplemental Information 2 [file peerj-cs-10-2463-s002.zip › docs/d078b/AP880217-0100]

<DOC>
<DOCNO> AP880217-0100 </DOCNO>
<FILEID>AP-NR-02-17-88 1039EST</FILEID>
<FIRST>r a PM-Oscar-Vitals     02-17 0202</FIRST>
<SECOND>PM-Oscar-Vitals,0207</SECOND>
<HEAD>Statistics on Six Decades of Oscar</HEAD>
<HEAD>With PM-Oscar Nominations Bjt</HEAD>
<DATELINE>LOS ANGELES (AP) </DATELINE>
<TEXT>
   The motion picture industry's most coveted
award, Oscar, was created 60 years ago and 1,816 of the statuettes
have been produced so far.
   Weighing 8{ pounds and standing 13{ inches tall, Oscar was
created by Metro-Goldwyn-Mayer studios art director Cedric Gibbons,
who went on to win 11 of the trophies.
   Oscar, manufactured by the R.S. Owens Co., Chicago, is made of
Britannia metal, copper plate, nickel plate and gold plate. From
1942 to 1944, the trophy was made of plaster, but winners were
later presented with the real thing.
   According to the Academy of Motion Pictures Arts and Sciences,
the only engraving mistake was in 1938 when the best actor trophy
given to Spencer Tracy for ``Boy's Town'' read: ``Best Actor: Dick
Tracy.''
   The Academy holds all the rights on the statue and ``reserves
the right to buy back an Oscar before someone takes it to a pawn
shop,'' said Academy spokesman Bob Werden.
   The most-nominated film was ``All About Eve'' in 1950. It got 14
nominations. ``Ben-Hur'' in 1959 was the most-awarded film with 11,
and Walt Disney was the most-awarded person with 32.
</TEXT>
</DOC>
