# Supplementary material for: Advanced multiple document summarization via iterative recursive transformer networks and multimodal transformer
Source: PeerJ Comput Sci. 2024 Dec 9;10:e2463. doi: 10.7717/peerj-cs.2463 (PMC11784779; doi:10.7717/peerj-cs.2463)
Supplement: Supplemental Information 2 [file peerj-cs-10-2463-s002.zip › docs/d078b/AP880328-0206]

<DOC>
<DOCNO> AP880328-0206 </DOCNO>
<FILEID>AP-NR-03-28-88 1345EST</FILEID>
<FIRST>s e BC-APN--Oscars-Questions Adv10   03-28 0411</FIRST>
<SECOND>BC-APN--Oscars-Questions, Adv 10,0432</SECOND>
<NOTE>$adv10</NOTE>
<HEAD>AGENCIES AND RADIO OUT</HEAD>
<NOTE>For Release Sunday, April 10</NOTE>
<HEAD>From AP Newsfeatures</HEAD>
<HEAD>With BC-APN-Oscars</HEAD>
<TEXT>
   
   HOLLYWOOD (AP) _ Like all great contests, the annual Academy
Awards ceremony has generated a wealth of statistics and trivia
over its 60 years of existence, all carefully chronicled by Oscar
historians.
   Here, courtesy of the Academy of Motion Picture Arts and
Sciences, are 20 questions about Oscar:
   1. What actress has received the most Oscars? Katharine Hepburn,
4.
   2. What actor has received the most Oscars? Walter Brennan, 3.
   3. What director has received the most Oscars? John Ford, 4.
   4. Who is the most nominated actress? Katharine Hepburn, 12.
   5. Who is the most nominated actor? Laurence Olivier, 10.
   6. Who is the most nominated director? William Wyler, 12.
   7. How long was the longest Oscar ceremony? 3 hours, 45 minutes
in 1985.
   8. What film has won the most Oscars? ``Ben-Hur,'' 11, 1959.
   9. What was the most nominated picture? ``Gone With The Wind,''
``Mary Poppins'' and ``Who's Afraid of Virginia Woolf,'' each with
13.
   10. What studio has won the most Oscars? MGM, with nearly 200.
   11. Who was the youngest performer to win an Oscar? Tatum
O'Neal, 10, supporting actress, ``Paper Moon,'' 1973.
   12. Who was the oldest performer ever to win an Oscar? Groucho
Marx, 83, an honorary award in 1974. George Burns is the oldest
actor to win a performing Oscar, 80, for the ``The Sunshine Boys''
in 1976.
   13. What actor won a posthumous award? Peter Finch, ``Network,''
1976.
   14. What father-son team won Oscars in the same picture? Walter
Huston, supporting actor, and John Huston, director-writer, ``The
Treasure of Sierra Madre,'' 1948.
   15. What actor was nominated in two categories for the same
role? Barry Fitzgerald, ``Going My Way,'' 1944. He won in the
supporting category.
   16. Who decapitated his Oscar while practicing golf swings
indoors? Barry Fitzgerald. His 1944 supporting actor statuette was
subsequently replaced by the Academy.
   17. What performers have refused their Oscars? George C. Scott
and Marlon Brando.
   18. How many people view the Oscar ceremony on television? Last
year, the Oscarcast was seen by one billion people in 79 countries.
   19. Who holds the record for the fastest televised reading of
the famed Academy rules? Actor-comedian John (Federal Express)
Moschitta, 25 seconds, 1983.
   20. What multiple Oscar winner has never appeared to collect her
award? Katharine Hepburn, all four times.
</TEXT>
<NOTE>END ADV for Sunday, April 10</NOTE>
</DOC>
