# Supplementary material for: Advanced multiple document summarization via iterative recursive transformer networks and multimodal transformer
Source: PeerJ Comput Sci. 2024 Dec 9;10:e2463. doi: 10.7717/peerj-cs.2463 (PMC11784779; doi:10.7717/peerj-cs.2463)
Supplement: Supplemental Information 2 [file peerj-cs-10-2463-s002.zip › docs/d078b/AP890323-0218]

<DOC>
<DOCNO> AP890323-0218 </DOCNO>
<FILEID>AP-NR-03-23-89 1129EST</FILEID>
<FIRST>a e PM-APArts:Oscar-Voting Adv24   03-23 0889</FIRST>
<SECOND>PM-AP Arts: Oscar-Voting, Adv 24,0909</SECOND>
<HEAD>$Adv 24</HEAD>
<HEAD>For Release Fri PMs, March 24 and Thereafter</HEAD>
<HEAD>Oscar Ballot Comes Under Scrutiny As Some Allege Team Voting</HEAD>
<BYLINE>By JOHN HORN</BYLINE>
<BYLINE>Associated Press Writer</BYLINE>
<DATELINE>HOLLYWOOD (AP) </DATELINE>
<TEXT>
   Oscar selection has come under scrutiny as film
studios go to new lengths to pull votes out of the Academy of Motion
Picture Arts and Sciences.
   And with the flood of Oscar vote enticements _ from free coffee
mugs to complimentary buffet dinners _ Academy members are
acknowledging that some Oscar voting is done by committee, in
violation of the rules. Secretaries, spouses and friends, several
Academy members say, are marking ballots in what is supposed to be
the entertainment industry's most esteemed awards competition.
   ``It's like a local election of judges,'' said Academy member
Harry Clein, who said he's witnessed team voting. ``A lot of people
don't know who the candidates are. So they take a look at who's
around them and see what the consensus is.
   ``As far as elections go, it's not bad. But I've never been
through an election in Argentina.''
   Dan Lyle, who oversees the Oscar balloting for the accounting
firm Price, Waterhouse Inc., said that there is no guarantee that
Academy members have actually filled out their own ballots.
   ``All we know is that a properly numbered ballot has been
returned,'' he said. ``Members are on the honor system to fill out
the ballot themselves.''
   More than 4,600 members were given ballots this year for the 61st
Annual Academy Awards, which will be telecast on March 29 from the
Shrine Auditorium in Los Angeles. Academy members vote on their area
of specialty. The Academy's actors branch, for example, is the only
group to select nominees in the four acting categories.
   Since the voting is done secretly _ members do not sign their
ballots _ the ballot's authenticity is ensured solely by a numeric
control number, Lyle said. Ballots are invalidated only if there is
more than one vote in a given category, and only the votes in that
specific category are not tallied, he said.
   Nominations for acting, directing, art direction and all
specialized categories are handled by select branches and committees
composed of Academy members.
   All voting members of the Academy can participate in the best
picture nominations and may vote for the final awards in all
categories. Winners for best documentary feature, best animated
short film and best live-action short film are chosen by only those
members who have seen all the nominees.
   Academy constituent Julian Blaustein said that most of his
colleagues take the voting very seriously. ``I don't even vote (in a
category) if I'm not familiar with the pictures in that category.
... And I've never told someone to vote for a film, even when I've
done some of them.''
   Meanwhile, other Oscar voting rules are perhaps being broken,
speculates veteran Academy member Millard Kaufman. ``Although you're
asked to vote in the nominations for five pictures, I think a lot of
people figure out that they have a better chance if they just vote
for their own picture and leave the other four blank,'' he said.
   Given the tremendous impact both an Oscar nomination and an Oscar
victory have on a film's fortunes, it's not entirely surprising that
a certain degree of artifice might surround the Oscars.
   ``The Last Emperor'' took in $18.9 million, close to half the
film's gross, after it won last year's best picture trophy. More
than 70 percent of the revenues generated by 1986's best picture,
``Platoon,'' came after the film was nominated. On average, a best
picture award is worth about $20 million these days.
   A $500,000 Oscar promotional campaign mounted by a studio,
therefore, can be a good investment. In the case of this year's
awards, a flurry of Academy-oriented newspaper advertisements,
banquets, complimentary gifts and photo mailings tied to five late
releases appears to have been remarkably successful.
   This year, all best picture nominees and the large majority of
top acting nominees came from movies released in December: ``The
Accidental Tourist,'' ``Dangerous Liaisons,'' ``Rain Man'' and
``Working Girl'' were all released after Dec. 16.
   While these five movies might be good, the nearly complete
exclusion of films from the rest of the year has highlighted the
studios' mastery of Oscar marketing.
   ``I think the Academy Awards are crap,'' said Terry Gilliam,
director of ``Brazil'' and the current ``The Adventures of Baron
Munchausen.''
   ``It's about selling films is all it's about,'' he said. ``It's
one more way of flogging some films. When `Brazil' got nominated (in
1986), they asked me to be a member of the Academy. And I wouldn't
join. I just don't want to be a part of that at all.''
   And at least one prominent Academy member, director Carl Reiner,
says that the manipulation of Oscar voters has reached new depths.
Reiner said that Universal Studios' all-out effort to bag votes for
Sigourney Weaver, a best actress nominee for ``Gorillas in the
Mist,'' could lead him to vote against the film.
   ``I have in my house more color reproductions of Sigourney Weaver
and a beautiful gorilla than I need,'' Reiner said of promotional
material sent to his home. ``We've got to tell the Academy to stop
this advertising. I'm getting turned off on the pictures I like.''
</TEXT>
<NOTE>End Adv PM Fri March 24</NOTE>
</DOC>
