# Supplementary material for: Advanced multiple document summarization via iterative recursive transformer networks and multimodal transformer
Source: PeerJ Comput Sci. 2024 Dec 9;10:e2463. doi: 10.7717/peerj-cs.2463 (PMC11784779; doi:10.7717/peerj-cs.2463)
Supplement: Supplemental Information 2 [file peerj-cs-10-2463-s002.zip › docs/d078b/AP900220-0065]

<DOC>
<DOCNO> AP900220-0065 </DOCNO>
<FILEID>AP-NR-02-20-90 1033EST</FILEID>
<FIRST>r a PM-People-SpikeLee     02-20 0218</FIRST>
<SECOND>PM-People-Spike Lee,0223</SECOND>
<HEAD>Director Spike Lee Has Pointed Remarks in Talk at Syracuse
University</HEAD>
<DATELINE>SYRACUSE, N.Y. (AP) </DATELINE>
<TEXT>
   Spike Lee may have been wearing a
Georgetown University cap and sweatshirt, but he got a far warmer
reception from Syracuse University students than he did from
Academy Award voters.
   In a lecture and question-and-answer session Monday, Lee
shrugged off the academy's icy treatment of his latest movie, ``Do
the Right Thing,'' and blamed it on generational politics.
   The 1989 film, widely hailed by critics, received only two
Academy Award nominations, and isn't being considered for best
picture or best director.
   The academy's membership consists mainly of ``old people,'' the
32-year-old Lee said. He said they were ``a lot more comfortable
with the black chauffeur in `Driving Miss Daisy''' than with the
angry characters in his film.
   ``I still feel we made the best film of the year,'' he said.
Asked if racism might have been involved in the academy
nominations, Lee replied, ``Racism's involved in everything.''
   Despite the cap and sweatshirt, Syracuse students welcomed him
as one of their own.
   ``He's an African-American, one of the first ones to make it (as
a producer and director), and he's addressing the issues and
concerns affecting our community,'' Syracuse senior Deron Harris
said. ``That's why we're so proud of him.''
</TEXT>
</DOC>
