# Supplementary material for: Advanced multiple document summarization via iterative recursive transformer networks and multimodal transformer
Source: PeerJ Comput Sci. 2024 Dec 9;10:e2463. doi: 10.7717/peerj-cs.2463 (PMC11784779; doi:10.7717/peerj-cs.2463)
Supplement: Supplemental Information 2 [file peerj-cs-10-2463-s002.zip › docs/d079a/AP880914-0131]

<DOC>
<DOCNO> AP880914-0131 </DOCNO>
<FILEID>AP-NR-09-14-88 1343EDT</FILEID>
<FIRST>u i PM-HurricaneGilbert 9thLd-Writethru a0635 09-14 0807</FIRST>
<SECOND>PM-Hurricane Gilbert, 9th Ld-Writethru, a0635,0827</SECOND>
<HEAD>Gilbert Slams Into Yucatan Peninsula</HEAD>
<NOTE>Eds: Leads with 13 grafs to UPDATE with winds at 160 mph, latest
position on storm, may reach U.S. Pickup 13th graf pvs, ``Gilbert
pounded...'' TRIMS.</NOTE>
<BYLINE>By CHRIS ANGELO</BYLINE>
<BYLINE>Associated Press Writer</BYLINE>
<DATELINE>CANCUN, Mexico (AP) </DATELINE>
<TEXT>
   Hurricane Gilbert battered the resorts of
the Yucatan Peninsula today with 160 mph winds and torrential
rains. Thousands of people fled coastal areas for shelters inland.
   ``The wind was blowing out windows everywhere'' in Cancun, an
official said of the resort where thousands of Americans vacation
each year.
   Residents along the gulf coast of Texas, 560 miles to the north,
stockpiled food and supplies and prepared to evacuate. Robert
Sheets, director of the National Hurricane Center in Florida, said
early today he expects Gilbert to make landfall on the
Texas-Louisiana coast in 48 to 60 hours.
   The hurricane, one of the strongest in history, is ``extremely
dangerous,'' the U.S. National Weather Service said. The storm's
winds reached 175 mph earlier today, but later fell slightly to 160
mph, the weather service said.
   Oil companies evacuated thousands of workers from rigs in the
Gulf of Mexico, according to reports from New Orleans.
   Gilbert, which has killed at least 11 people, moved over the
island of Cozumel at 10 a.m. EDT, said Jose Pereira, a spokesman
for the governor's office in Merida, capital of Yucatan state.
   Pereira, who spoke by telephone from Mexico City, said heavy
rain was falling over the peninsula and communications with Cancun
and Cozumel were out. Cancun is 240 miles east of Medira. Cozumel
is 12 miles off the Yucatan coast.
   Military and civilian teams evacuated more than 16,000 people
from coastal areas on the upper Yucatan coast between Puerto
Progreso to Rio Lagartos, Pereira said. Most are in shelters in
inland towns, he said.
   ``Many people were reluctant to leave their homes,'' Pereira
said. ``They had to be convinced of the seriousness of the threat.''
   Officials in Merida last spoke with people in Cancun early today
before the center of the storm hit.
   ``Electricity is down,'' he said. ``We talked to them early in
the morning and they said it was impressive _ all dark. The people
were afraid. The wind was blowing out windows everywhere.''
   Heavy rains began in Merida about 6 a.m. EDT, and the storm was
expected to dump 5 to 10 inches on the area.
   The National Weather Service in Miami said the eye of the storm
was over northeast Yucatan at noon EDT. The center of the storm was
located near latitude 20.7 north and longitude 87.3 west, or about
150 miles east of Merida. The hurricane was moving toward the west
northwest at 15 mph.
   Gilbert pounded the Dominican Republic, Jamaica and the
low-lying Cayman Islands Sunday, Monday and Tuesday. At least 11
people were reported killed, and at least 60,000 were left homeless
in Jamaica. Rescue teams worked desperately to restore utilities
and communications in the shattered areas.
   In a telephone call early today, receptionist Pablo Torres of
the Carrillos Hotel in Cancun said about 150 people, most of them
tourists, were crowded in the lobby on sofas and chairs.
   ``We are full, and there is not one tourist now in the beach
hotel zone,'' he said. ``The sound of the wind outside is horrible.
You couldn't leave even if you wanted to.''
   He said the winds felled utility poles and trees and that sheets
of rain were hitting the city.
   Jennie Valdez, a representative of the U.S. Consul, said she did
not know how many tourists were in Cancun, but that government
figures estimate between 40,000 and 65,000 a month. Cancun has a
population of about 100,000, she said.
   High winds also were reported in Valladolid, a city of 80,000
located 80 miles southwest of Cancun, said Jose Joaquin Martil,
local Red Cross president.
   Jamaican Prime Minister Edward Seaga said late Tuesday that at
least six people were killed, and an estimated 60,000 were left
homeless in ``the worst natural disaster in the modern history of
Jamaica.''
   Civil defense officials in the Dominican Republic, sideswiped
Sunday by the storm, reported five people were known dead.
   The hurricane center said Gilbert was the most intense storm on
record in terms of barometric pressure. It was measured at 26.31
inches, breaking the 26.35 inches recorded for the 1935 hurricane
that devastated the Florida Keys.
   ``That's the lowest pressure ever measured in the Western
Hemisphere,'' said forecaster Mark Zimmer.
   Gilbert is a Category 5 storm, the strongest and deadliest type
of hurricane. Such storms have maximum sustained winds greater than
155 mph and can cause catastrophic damage.
   Only two Category 5 hurricanes have hit the United States _ the
1935 storm that killed 408 people in Florida and Hurricane Camille
that devastated the Mississippi coast in 1969 and killed 256 people.
</TEXT>
</DOC>
