# Supplementary material for: Advanced multiple document summarization via iterative recursive transformer networks and multimodal transformer
Source: PeerJ Comput Sci. 2024 Dec 9;10:e2463. doi: 10.7717/peerj-cs.2463 (PMC11784779; doi:10.7717/peerj-cs.2463)
Supplement: Supplemental Information 2 [file peerj-cs-10-2463-s002.zip › docs/d080a/AP900118-0190]

<DOC>
<DOCNO> AP900118-0190 </DOCNO>
<FILEID>AP-NR-01-18-90 2233EST</FILEID>
<FIRST>r a AM-PreschoolMolest-Jury     01-18 0788</FIRST>
<SECOND>AM-Preschool Molest-Jury,0813</SECOND>
<HEAD>Jury Denounces Child Therapy Center, Police Letter</HEAD>
<HEAD>With Preschool Molest, Bjt</HEAD>
<BYLINE>By LINDA DEUTSCH</BYLINE>
<BYLINE>Associated Press Writer</BYLINE>
<DATELINE>LOS ANGELES (AP) </DATELINE>
<TEXT>
   Jurors in the McMartin Pre-School molestation
case denounced the techniques of a child therapy center and a
police department letter that inflamed parents and ignited the case.
   Seven jurors who spoke with reporters in a joint news conference
after acquitting Raymond Buckey and his mother, Peggy McMartin
Buckey, on 52 molestation charges Thursday said they felt some
children who testified may have been molested _ but not at the
family-run McMartin Pre-School.
   And they said some children may have merely repeated stories
told them by their parents and interviewers at Children's Institute
International.
   The private child therapy center, which specializes in abused
children, videotaped interviews with children from the McMartin
school after reports of molestations surfaced. Jurors saw the tapes
in which interviewers used anatomically explicit puppets and
leading questions to elicit descriptions of molestation from
children.
   Asked what led to acquittals, juror Brenda Williams focused on
the taped interviews from the center jurors call CII.
   ``The CII interviews _ I could not accept them,'' Mrs. Williams
said. ``I believe the children believe what they were saying was
true. But at CII, I could not tell if the children were saying what
was told to them (by interviewers) or if they were repeating what
their parents had told them.
   ``If the CII tapes had not been entered into evidence and I had
not seen them, I could have believed the children a little more,'''
Mrs. Williams said.
   ``The CII tapes did not help me. They gave me a lot of
reasonable doubt,'' agreed juror Julie Peters, 47, a supermarket
meat wrapper.
   ``The children were never allowed to say in their own words what
happened to them. All the questions were leading. They never had a
chance to tell their stories,'' said juror John Breese, 51, a
medical technician and grandfather of five.
   ``I tried to believe the children,'' said juror Daryl Hutchins
28, an oil company lease operator. ``But if the child was so
contaminated (by the interviews) I couldn't.''
   Equal criticism was aimed at a letter sent in 1983 by the
Manhattan Beach Police Department to parents of McMartin school
children. The letter alerted parents to a claim of molestation at
the school and to Buckey's arrest.
   ``The police letter should never have been sent,'' said juror
Sally Cordova, 27, a supermarket checker. ``It put the information
out there too early. The whole city knew.''
   At that point, jurors said, they felt parents had been
programmed to believe their children had been molested.
   ``One child said his parents told him that he was molested even
before he went to CII,'' Mrs. Williams recalled.
   The panelists said they threw out entirely the most fantastic
allegations, including some children's accounts of being molested
in a car wash. ``We just dismissed those,'' said Mrs. Williams.
   They said a series of medical slides shown to them lacked impact
because they weren't sure what they were seeing in the photos of
children's genitals.
   Although they acquitted defendants of most charges, the jurors
deadlocked on 13 counts. Some said they were unsure whether Buckey
was a molester but were sure the prosecution had failed to prove
its molestation allegations against him beyond a reasonable doubt.
   Jurors said they didn't rule out that some children in the case
were molested _ but not by these defendants.
   ``Even if you accept that the children were molested,'' said
juror Mark Bassett, ``the evidence didn't establish that they were
molested at the McMartin Pre-School.''
   The panelists said they were aware of the trial's enormous toll
on defendants as well as children and parents.
   ``I think everybody is a victim,'' said Ms. Peters. ``I don't
think anybody came out of this case a winner. I think it's sad
because everybody lost something. The defendants _ their lives have
been ruined. They lost their business, their reputation. It's sad.''
   Mrs. Williams added, ``The children have to live with this. The
parents have to live with this. There's nothing I can say that will
make it better.''
   As for themselves, the jurors said their lives were ``put on
hold'' for nearly three years. Bassett lost his job as a research
computer scientist when his company folded. Mrs. Williams got
married. Breese said his wife died during the trial and he has
since remarried.
   ``It's been very hard,'' said Mrs. Williams, a telephone company
service representative. ``There were days when I thought I couldn't
stand it anymore.
   ``I don't really know my job anymore,'' she said. ``It's going
to be hard getting back into the real world.''
   The jury foreman and four other jurors declined interviews.
</TEXT>
</DOC>
