# Supplementary material for: Advanced multiple document summarization via iterative recursive transformer networks and multimodal transformer
Source: PeerJ Comput Sci. 2024 Dec 9;10:e2463. doi: 10.7717/peerj-cs.2463 (PMC11784779; doi:10.7717/peerj-cs.2463)
Supplement: Supplemental Information 2 [file peerj-cs-10-2463-s002.zip › docs/d080a/LA012090-0110]

<DOC>
<DOCNO> LA012090-0110 </DOCNO>
<DOCID> 164704 </DOCID>
<DATE>
<P>
January 20, 1990, Saturday, Home Edition 
</P>
</DATE>
<SECTION>
<P>
Part A; Page 30; Column 1; Metro Desk 
</P>
</SECTION>
<LENGTH>
<P>
1363 words 
</P>
</LENGTH>
<HEADLINE>
<P>
MCMARTIN LAWSUITS MAY GO ON FOR YEARS 
</P>
</HEADLINE>
<BYLINE>
<P>
By CAROL McGRAW, TIMES STAFF WRITER 
</P>
</BYLINE>
<TEXT>
<P>
Though the historic McMartin Pre-School criminal trial finally has ended in 
acquittals, a host of civil lawsuits generated by the Manhattan Beach 
molestation case conceivably could keep the issue alive in the courts for 
decades, legal experts say. 
</P>
<P>
A confusing array of civil actions await resolution. These include a federal 
civil rights suit filed Friday by Peggy McMartin Buckey against her accusers 
and others; a lawsuit filed by former defendants against a television station 
and reporter and suits the pre-school owners have filed against their liability 
insurance carriers. 
</P>
<P>
Also, Ray Buckey might file a federal suit similar to that of his mother, said 
his attorney, Scott Bernstein. And an attorney representing several parents of 
McMartin attendees said they might now refile lawsuits against the pre-school 
for emotional distress allegedly suffered by the children. 
</P>
<P>
"I'm convinced this case will never end," Eli Gauna, who represents Babette 
Spitler, a former teacher at the school, said wearily. "It will always be 
there, until everyone who was ever involved gets to old age or dies." 
</P>
<P>
In the criminal case -- the longest and costliest criminal proceeding in U.S. 
history -- Ray Buckey, 31, and his mother Peggy McMartin Buckey, 63, were 
acquitted Thursday of 52 counts of molestation involving 11 youngsters who 
attended the family nursery school in Manhattan Beach. The jury deadlocked on 
13 remaining counts, and a mistrial was declared on those allegations. A 
decision is expected next week over whether those charges will be refiled 
against Ray Buckey. 
</P>
<P>
The verdict was a high mark, but not the final moment, in a lengthy and 
entangled legal saga. The criminal case began in March, 1984, when seven 
McMartin teachers were indicted by a county grand jury on 115 counts of 
molestation. The indictment was superseded by a criminal complaint of 208 
counts of molestation and conspiracy. 
</P>
<P>
After an 18-month preliminary hearing, all seven were ordered to stand trial. 
Defendants included Buckey; his mother; his grandmother, Virginia McMartin, who 
was the school founder; his sister Peggy Ann Buckey; and teachers Spitler, 
Betty Raidor and Mary Ann Jackson. But a week after the hearing ended, Dist. 
Atty. Ira Reiner dropped charges against the latter five defendants citing 
"incredibly weak evidence." 
</P>
<P>
Even before the criminal case went to trial, civil litigation already was in 
the works. In 1984, a handful of lawsuits were filed by 22 families seeking 
monetary damages against the school for medical bills, cost of psychiatric 
therapy and emotional distress arising from the alleged molestations. But those 
lawsuits later were withdrawn to prevent the children's psychiatric histories 
from being introduced as evidence in the criminal case. 
</P>
<P>
Greg Mooney, an attorney who represented some of the plaintiffs, explained that 
during the criminal preliminary hearing, defense attorneys had sought 
psychiatric records of the alleged victims. Defense attorneys argued that they 
should be entitled to the records because the children had waived their 
patient-therapist confidentiality by filing civil suits in which their 
psychiatric histories would be at issue. 
</P>
<P>
"The civil suits were withdrawn so they would not become an issue in the 
criminal case," Mooney said. 
</P>
<P>
He said Friday, however, that the civil lawsuits can now be refiled. Mooney 
said a decision on whether to refile will be made only after authorities decide 
what to do with the 13 remaining criminal counts. 
</P>
<P>
"It's impossible to predict how many parents will want to sue," Mooney said. 
"Somewhere between a handful and a bushelful." 
</P>
<P>
Any new suits would have to be filed only on behalf of the children. The 
parents could not seek damages on their own, because the one-year statute of 
limitations -- the deadline in which a lawsuit can be filed -- has passed. 
</P>
<P>
Under state law, children who allege abuse have until they are 19 years old to 
file. Many of the children who attended McMartin are now entering their early 
teens, but the youngest of those who attended the school then is now 8 years 
old. 
</P>
<P>
Legal experts, however, say some courts have held that child abuse victims can 
file at any time in their life. In the so-called delayed-discovery theory, a 
statute of limitations does not take effect until the victim actually becomes 
aware of molestation, and some victims might suppress memories of such attacks 
for years. 
</P>
<P>
"It's a possibility that hangs over the former defendants," said attorney 
Gauna, noting a recent landmark California court decision that set aside the 
statute of limitations for certain victims. 
</P>
<P>
Mooney said he knows of families that, seeking legal advantage, waited for the 
criminal trial to end before contemplating civil action. He explained that some 
families believed they might have a better advantage in civil court rather than 
in a criminal case: the burden of proof in civil litigation is the 
preponderance of the evidence, not reasonable doubt, as in a criminal trial. 
Also, in a civil case, only nine of the 12 jurors must agree on a verdict. 
Criminal convictions require unanimous juries. 
</P>
<P>
Whether the families would be willing to tackle more years of legal proceedings 
is yet to be seen. And some families question whether the McMartin defendants' 
insurance carriers would pay out to plaintiffs who successfully sued the 
school. 
</P>
<P>
"There hasn't been any decisions yet. The parents need a little space between 
the events of this week and deciding what they will do," Mooney said. "There is 
some sentiment that says, 'Let's just put this behind us.' But there is also 
sentiment among others that maybe they should pick up the civil case where the 
criminal case left off. 
</P>
<P>
"They heard the jurors when they said they believed that things happened to the 
children. They think maybe since the criminal jury couldn't get the higher 
standard of proof, a civil jury would bring about a resolution." 
</P>
<P>
Said one McMartin attendee's parent, who asked not to be identified: "I might 
be tempted to file a civil suit to provide a trust fund for my child. But there 
apparently isn't any money there to be had." The only other reasons for filing 
such a suit, the parent added, would be "to work through a lot of emotional 
things, and we have already done that by participating in the criminal 
proceedings." 
</P>
<P>
Gauna, Spitler's attorney, said the litigation will go on because "maybe a 
half-dozen to a dozen hard-line parents won't let it go away. They will live 
this case until the day they die." 
</P>
<P>
Meanwhile, already wending its way through court is a lawsuit filed by the 
early defendants. Peggy Ann Buckey, Virginia McMartin, Spitler and Raidor are 
suing the television station, the reporter who broke the McMartin story and 
others. 
</P>
<P>
The suit alleges that the station and reporter, Wayne Satz, were "creating 
rather than reporting the news." A lower court held that the station, KABC, was 
protected from the action on constitutional grounds, but a state appellate 
court ruled the case should proceed to trial, and the state Supreme Court 
upheld that decision. 
</P>
<P>
The case, now in the early pretrial stages, is being watched closely, because 
it could set precedent in the field of press law, experts said. 
</P>
<P>
Another suit pits former McMartin defendants and the pre-school against their 
liability insurance carriers. The McMartin side alleges that the insurance 
carriers were required by the policy to pay for their attorney bills. 
</P>
<P>
While the insurers have paid a portion of the defense costs, they contend the 
defendants should have used only one attorney. However, the defendants are 
arguing that because of possible conflicts of interest, each needed their own 
counsel. One of the former defendants, preschool teacher Maryann Jackson, 
settled out of court. 
</P>
<P>
As it becomes apparent that McMartin cases will stretch out for years to come, 
parents and the former criminal defendants alike are trying to resign 
themselves to the inevitability that the matter may be one they can never leave 
behind. Soon, some of the children will be able to make their own legal 
decisions. 
</P>
<P>
Noted one parent: "It's really not our decision as parents anymore. These 
children will soon be adults." 
</P>
</TEXT>
<SUBJECT>
<P>
VIRGINIA MCMARTIN PRESCHOOL; BUCKEY, RAYMOND; BUCKEY, PEGGY MCMARTIN; CHILD 
ABUSE; CHILD MOLESTATION; CIVIL RIGHTS VIOLATIONS; SUITS; TRIALS; LIABILITY 
INSURANCE; INSURANCE INDUSTRY; KABC (TELEVISION STATION); SATZ, WAYNE 
</P>
</SUBJECT>
</DOC>
