# Supplementary material for: Advanced multiple document summarization via iterative recursive transformer networks and multimodal transformer
Source: PeerJ Comput Sci. 2024 Dec 9;10:e2463. doi: 10.7717/peerj-cs.2463 (PMC11784779; doi:10.7717/peerj-cs.2463)
Supplement: Supplemental Information 2 [file peerj-cs-10-2463-s002.zip › docs/d081a/AP890721-0091]

<DOC>
<DOCNO> AP890721-0091 </DOCNO>
<FILEID>AP-NR-07-21-89 1239EDT</FILEID>
<FIRST>u i PM-Soviet-Strikes 2ndLd-Writethru a0510 07-21 0777</FIRST>
<SECOND>PM-Soviet-Strikes, 2nd Ld-Writethru, a0510,0802</SECOND>
<HEAD>Siberian Miners Agree to Return, But Strikes Spread</HEAD>
<HEAD>Eds: Leads with 20 grafs to UPDATE with coal official giving details
of Donetsk strikes, other details on regional strikes. Pickup 19th pvs,
`Tass today...</HEAD>
<HEAD>LaserPhoto NY4</HEAD>
<BYLINE>By BRYAN BRUMLEY</BYLINE>
<BYLINE>Associated Press Writer</BYLINE>
<DATELINE>PROKOPYEVSK, U.S.S.R. (AP) </DATELINE>
<TEXT>
   Coal miners in Siberia ended their
strike today after exacting promises of better food, housing and
working conditions, but the wave of unrest they launched continued
in other key coal regions.
   Some of the 150,000 miners who went on strike last week in
Siberia's Kuznetsk coal basin region returned to work Thursday, and
the rest went back today, strike leaders and the official Tass news
agency said.
   Despite announcements that President Mikhail S. Gorbachev's
sweeping concessions _ including granting miners greater control
over their industry _ apply nationwide, hundreds of thousands of
miners stayed off the job elsewhere.
   In the largest coal region, the Donetsk Coal Basin of the
Ukraine, more than 300,000 miners were on strike, the deputy
minister of the coal industry, Alexander P. Fisun, told Izvestia.
   In the Karaganda region of the southern republic of Kazakhstan,
the Soviet Union's third-biggest coal-producing area, all 26 mines
were at a standstill, and miners made more than 70 demands,
Izvestia said.
   Strikes were also reported in the Pechora Coal Basin in the
Russian republic, and Chervonograd in the western Ukraine, official
media said.
   The labor unrest is the Soviet Union's worst in six decades.
   Gorbachev has expressed sympathy for the strikers and placed
much of the blame for the miners' deteriorating working and living
conditions on leaders of the officially sanctioned trade unions.
   Still, he and other Communist leaders have warned that if the
strikes don't end quickly, coal shortages will shut down much of
the country's industry.
   On Wednesday, the Kuznetsk strike committee and members of a
high-level government commission signed an agreement meeting many
demands.
   The workers were promised higher wages, increased deliveries of
meat, sugar, soap, clothes, furniture and other consumer goods,
more housing construction and _ most important _ a greater voice in
running their industry.
   ``It's a victory over the system that we've had in the Soviet
Union for the last 70 years, a system in which we work hard but get
little in return,'' said Pyotr A. Menayev, an engineer at the
Taldinski Severny open pit mine on the outskirts of Prokopyevsk.
   Strike committee member Vyacheslav G. Akulov stressed that the
miners had agreed to ``interrupt the strike, not to end it.''
   He said the miners would hold the government to its word: ``If
the government doesn't keep its promises, we will go back on
strike.''
   The 26-member strike committee met today with a half-dozen
representatives to the national parliament and called for municipal
elections to be advanced from the spring to the first half of
November.
   The last local elections in Kuznetsk were held two years ago,
before Gorbachev's reforms made elections more democratic by
offering multiple candidates.
   The strike wave began 11 days ago in Kuznetsk, the country's
second-largest coal field.
   Tass said late Thursday that strikes had ended at six mines in
the Donetsk region but that most mines in the area remained on
strike.
   Miners at three shafts in Chervonograd, near the Polish border,
joined the walkout Thursday night, said Anatoly M. Dotsenko, a
spokesman for the Ukrainian Helsinki Watch Group.
   The coal industry employs more than 1 million workers.
   Tass today quoted Coal Minister Mikhail I. Shchadov as saying
the government agreed to make all Soviet coal operations
economically and legally independent.
   He said authorities had agreed to additional payments for night
and evening shifts and to give workers Sundays off.
   Beginning Aug. 1, mines and other industries in the ``coal
mining complex'' will gain the right to sell for negotiated prices
in the USSR and abroad products which they make over and above the
state plan,'' Tass quoted the agreement as stipulating.
   It said local managers will be able to raise coal prices to
reflect actual production costs.
   Gorbachev is trying to end the longtime Soviet practice of
setting prices for goods that bear no relation to their free-market
value and encourage and end to central control of the economy.
   Akulov said that beginning Jan. 1, the Kuznetzk coal basin will
become economically autonomous.
   ``The Coal Mining Ministry will continue to run the mines, but
the miners will have a much greater say setting production levels
and allocating the profits,'' he said.
   ``Our politics have gotten freer under perestroika,'' Akulov
said of Gorbachev's economic reform program. ``But our living
conditions have not improved.''
   Until Gorbachev rose to power in 1985, strikes were not
tolerated.
</TEXT>
</DOC>
