# Supplementary material for: Advanced multiple document summarization via iterative recursive transformer networks and multimodal transformer
Source: PeerJ Comput Sci. 2024 Dec 9;10:e2463. doi: 10.7717/peerj-cs.2463 (PMC11784779; doi:10.7717/peerj-cs.2463)
Supplement: Supplemental Information 2 [file peerj-cs-10-2463-s002.zip › docs/d081a/FBIS4-42027]

<DOC>
<DOCNO> FBIS4-42027 </DOCNO>
<HT>    "drsov126_f_94009" </HT>


<HEADER>
<AU>   FBIS-SOV-94-126 </AU>
Daily Report 
<DATE1>  29 Jun 1994 </DATE1>

</HEADER>

<F P=100> National Affairs </F>
<H3> <TI>   Mine Strikes Seen Directed Against Kravchuk </TI></H3>
<HT><F P=107><PHRASE>    Mine Strikes Seen Directed Against Kravchuk </PHRASE></F></HT>

<F P=102>   LD2906171094 Kiev UNIAN in Ukrainian 1330 GMT 29 Jun 94 </F>
<F P=103> LD2906171094 </F>
<F P=104>  Kiev UNIAN </F>
<F P=105>  Ukrainian </F>


<TEXT>
BFN 

  [Text] Donetsk Oblast [no date as received] -- As UNIAN 
reported, miners at the "Ordzhonikidzevuhillya" coal production 
association and the "Yenakiyevo" and "Poltava" pits went on 
strike in Yenakiyevo on 27 June, demanding payment of wage 
arrears. The strike continued at these mines on 28 June. Some 
of the miners at the Karl Marx, "Chernovonyy Zhovten," 
"Chervonyy Profinter," and "Yunkom" pits joined the strike. A 
total of 1,200 of the association's 2,248 workers are on strike. 
A rally consisting of 350 miners was held on 28 June near the 
town council building where demands were made to pay the wages 
and dismiss the director general of the "Ordzhonikidzevuhillya" 
production association. 
  A strike committee consisting of 12 persons was elected (one 
of the members is a former Komsomol leader and former USSR 
people's deputy Viktor Honcharov) and it was decided to continue 
the strike until the demands that had been raised have been 
completely fulfilled. 
  On 28 June, 118 of 258 workers on the second shift at the 
"PivdennoDonbass" mine of the "Donetskvuhillya" production 
association in the town of Ugledar refused to start work for the 
same reasons -- delay in paying wages. After a meeting with the 
mine's director, who promised to pay the arrears, the miners on 
the third shift returned to work. 
  On 27 June, all miners on the fourth shift at the "Karbomid" 
and "Pervomaysk" mines in Pervomaysk, Lugansk oblast, refused to 
start work (142 and 157 miners respectively). 
  In the opinion of the mine's representatives, who wished not 
to be identified, the strike has a clear political hue -- to 
attempt to compromise the existing authorities and, 
particularly, President Leonid Kravchuk before the second round 
of presidential elections. According to some reports, among the 
leaders of the striking pits there are members of the 
Kuchma-Hrynyov Interregional Bloc of Reforms. 
  As Kostyantyn Fesenko, chairman of the coal industry workers 
trade union, informed a UNIAN correspondent, Viktor Yushchenko, 
the chairman of the National Bank of Ukraine, in a telephone 
conversation on 29 June, gave assurances that the money for the 
miners' wages as well as subsidies for the following month would 
be found and forwarded in the next few days. 

</TEXT>

</DOC>
