# Supplementary material for: Advanced multiple document summarization via iterative recursive transformer networks and multimodal transformer
Source: PeerJ Comput Sci. 2024 Dec 9;10:e2463. doi: 10.7717/peerj-cs.2463 (PMC11784779; doi:10.7717/peerj-cs.2463)
Supplement: Supplemental Information 2 [file peerj-cs-10-2463-s002.zip › docs/d082a/AP891217-0053]

<DOC>
<DOCNO> AP891217-0053 </DOCNO>
<FILEID>AP-NR-12-17-89 1801EST</FILEID>
<FIRST>u i AM-Sakharov 3rdLd-Writethru a0748 12-17 1088</FIRST>
<SECOND>AM-Sakharov, 3rd Ld-Writethru, a0748,1116</SECOND>
<HEAD>Outpouring of Grief For Sakharov</HEAD>
<HEAD>Eds: LEADS with 3 grafs UPDATING estimate of people viewing body.
Picks up 4th graf, ``My God! ...</HEAD>
<BYLINE>By ANDREW KATELL</BYLINE>
<BYLINE>Associated Press Writer</BYLINE>
<DATELINE>MOSCOW (AP) </DATELINE>
<TEXT>
   Mourners sobbed and shook their heads in disbelief
Sunday as tens of thousands viewed the flower-draped body of Andrei
D. Sakharov in a huge outpouring of grief for the man described as
his country's conscience.
   Crimean Tatars and Jewish refuseniks _ two of the groups
Sakharov helped _ joined rank-and-file Communists, teachers and
engineers in filing past the body of the physicist, Nobel Peace
Prize winner, human rights advocate and legislator.
   Based on official sources, an estimated 45,000 people filed
through, and the flow of mourners continued into the night. A
friend of the family, speaking on condition of anonymity, said he
heard estimates that 70,000 mourners viewed the body before it was
returned to Sakharov's apartment at midnight.
   ``My God! Forgive us!'' one elderly woman cried out as she saw
Sakharov's body in an open coffin, sloping to the floor of the
beige marble Youth Palace in central Moscow. She apparently meant
to apologize for not recognizing his contributions earlier.
   A mound of red and white carnations grew steadily at Sakharov's
feet, and a spotlight was focused on a portrait showing Sakharov
with his hands over his mouth, deep in thought. An organ and piano
alternated dirges.
   Sakharov died Thursday alone in his study at the age of 68,
apparently of a heart attack, ending a three-decade fight against
the jailing of innocent people, for free emigration, for
disarmament and other causes.
   Sunday was the first of two days of memorial ceremonies, and the
outpouring was remarkable for a man who was once ostracized and
committed to nearly seven years in internal exile in the remote
city of Gorky.
   There were signs of grief throughout this snowy capital of 9
million people, as though a government leader had died. The huge
line of mourners, sometimes four deep and heavily bundled against
below-zero temperatures, stretched a mile from the palace and
poured continuously out of a subway station.
   So many people wanted to see Sakharov's body lying in state that
authorities extended the viewing period by four hours and moved the
coffin so two rows of mourners could file past.
   Roald Z. Sagdeyev, a member of the official funeral commission,
said about 3,000 people an hour were arriving initially, but the
official news agency Tass said that rate doubled later, making for
a total of 45,000 by nighttime.
   Police lined the sidewalks where people waited. Sakharov's widow
Yelena Bonner, pleased authorities were not turning people away,
praised them for being ``very democratic.''
   In her first detailed public comments on her husband's death,
Bonner said she hopes he will not be idolized.
   ``I would not wish a living person _ he has lived an animated,
happy life _ to be turned into an icon, an icon which could be used
by various forces in their interests,'' Bonner said in an interview
broadcast on Soviet TV.
   She said, however, that she hopes Sakharov's writings, published
abroad long ago, will become widely available in his homeland so
there can be a conversation of ``the people of the future with
Andrei Dmitrievich.''
   Mourners carried small portraits of Sakharov and red and white
carnations to place near his coffin. One man, Sergei Kosykh,
brought his 7-year-old daughter along.
   ``My daughter, who is being brought up with the belief that
there is nobody greater than (Soviet founder Vladimir) Lenin, I
have brought her here today just to show her the person greater
than Lenin,'' he said.
   A middle-aged woman drew from Russian literature to reflect on
Sakharov's contributions.
   ``He was like the man from one of Maxim Gorky's tales who used
his own bleeding and living heart as a torch to lead people to
light and truth,'' said the woman, a teacher who declined to give
her name.
   ``Sakharov always was telling the truth and by doing so forced
our leadership to do the same,'' said Boris Sorokin, a 50-year-old
designer.
   Unofficial shrines sprouted outside Sakharov's southeast Moscow
apartment, where candles flickered alongside his portrait. Outside
the offices of the weekly newspaper Moscow News on Pushkin Square,
a popular gathering place for political activists, portraits and
flowers were displayed.
   An entry in a notebook for mourners' comments outside Sakharov's
apartment building declared, ``The conscience of the nation has
died.''
   Moscow News _ an organ of the official press, which had branded
Sakharov an ``utterly ignorant person'' _ took the rare step Sunday
of publishing a special edition devoted to the activist.
   Four pages were filled with pictures of him, condolence
telegrams from exiled writer Alexander Solzhenitsyn and President
Bush and a text of Sakharov's last public remarks, a speech he
delivered hours before his death in which he said the Soviet
hierarchy was ``leading the country to a catastrophe.''
   On Sunday night, Soviet TV's newscast ``Seven Days'' also paid
tribute to Sakharov, leading the program with a 10-minute report on
him.
   The Communist Party daily Pravda published a poem by Yevgeny
Yevtushenko that read in part:
   ``History's most peaceful rebel, in dying, did not come down
from the cross, but left a horrifying hole in the moral fabric of
the world.''
   On Saturday, Pravda published what amounted to a public apology
to Sakharov.
   President Mikhail S. Gorbachev and other Soviet leaders said in
an obituary that Sakharov had been the victim of ``gross
injustices'' and praised him as a ``man of honesty and sincerity.''
   Bonner, Sakharov's constant companion and fellow human rights
activist, sat closest to the coffin, clutching a black handbag and
periodically closing her eyes. A son and daughter from his first
marriage and son and daughter of Bonner also attended, along with
four grandchildren.
   Gorbachev was expected to pay his last respects Monday, when the
funeral is planned, and on Sunday was represented by Yevgeny M.
Primakov, chairman of the funeral commission and a non-voting
member of the country's ruling Politburo.
   The foreign dignitaries expected to take part in Monday's
ceremonies include Lech Walesa, head of Poland's Solidarity
movement, who will be making his first trip to the Soviet Union,
and former refuseniks Yosef Begun and Vladimir Slepak, who now live
in Israel.
   Israel's best known Soviet dissident, Natan Sharansky, was
refused a visa when he applied for permission to travel to Moscow,
said Sharansky's spokesman, Avraham Ben-Yaakov. Begun and Slepak
said they would lay a wreath on Sakharov's grave in Sharansky's
name.
</TEXT>
</DOC>
