# Supplementary material for: Advanced multiple document summarization via iterative recursive transformer networks and multimodal transformer
Source: PeerJ Comput Sci. 2024 Dec 9;10:e2463. doi: 10.7717/peerj-cs.2463 (PMC11784779; doi:10.7717/peerj-cs.2463)
Supplement: Supplemental Information 2 [file peerj-cs-10-2463-s002.zip › docs/d082a/LA121589-0192]

<DOC>
<DOCNO> LA121589-0192 </DOCNO>
<DOCID> 149194 </DOCID>
<DATE>
<P>
December 15, 1989, Friday, P.M. Final 
</P>
</DATE>
<SECTION>
<P>
Part P; Page 2; Column 3; Late Final Desk 
</P>
</SECTION>
<LENGTH>
<P>
445 words 
</P>
</LENGTH>
<HEADLINE>
<P>
SAKHAROV PRAISED AS CHAMPION OF FREEDOM 
</P>
</HEADLINE>
<BYLINE>
<P>
From Times Wire Services 
</P>
</BYLINE>
<TEXT>
<P>
World leaders from President Bush to President Mikhail S. Gorbachev today 
praised Andrei D. Sakharov as a tremendous force for freedom who outlived his 
Soviet persecutors and saw the liberty he championed take root throughout 
Eastern Europe. 
</P>
<P>
The 68-year-old scientist and human rights activist died Thursday of an 
apparent heart attack in his Moscow apartment. 
</P>
<P>
The Soviet Congress stood for a minute of silence for their colleague, once 
considered a national hero for discovering the Soviet hydrogen bomb but later 
reviled by Kremlin leadership for his uncompromising stands for human freedom. 
</P>
<P>
Gorbachev, who freed the physicist from seven years of internal exile, called 
Sakharov a "man of conviction and sincerity." 
</P>
<P>
"It's a great loss," Gorbachev said. "He was a person who had his own ideas, 
his own convictions which he expressed openly and directly. This doesn't mean I 
agreed with him, although on many things we did agree." 
</P>
<P>
One Soviet lawmaker called Sakharov a man "such as maybe appears once in a 
hundred years." 
</P>
<P>
Bush said that "all of us are diminished" and that Sakharov "embodied all of 
what is good and decent in the human spirit." 
</P>
<P>
Bush, in a message of condolence to Sakharov's widow, Yelena Bonner, said: "All 
of us who knew him will never forget his courage and devotion to freedom. . . . 
Just as he truly enriched all of us with his life, all of us are diminished by 
his untimely death." 
</P>
<P>
Aase Lionaes, chairman of the Norwegian Nobel Committee that awarded Sakharov 
the Peace Prize in 1975, said he "fell in the struggle for democratic reforms. 
His death represents a great loss, especially at a time with hopes of a 
positive development in the Soviet Union and in all Eastern Europe." 
</P>
<P>
Political leaders worldwide commended Sakharov as a man whose causes went 
beyond ideology. 
</P>
<P>
Lech Walesa, a fellow Nobel Peace Prize laureate, said Sakharov's death was "a 
great loss for reform both in the Soviet Union and everywhere else." 
</P>
<P>
"He was just a remarkable person," said British Prime Minister Margaret 
Thatcher. "He was one of those who would always say the truth must be found and 
was never afraid of stating that and letting everyone know." 
</P>
<P>
"It is just sad he will not be preeminent in the freer future of the Soviet 
Union," she told reporters in London. 
</P>
<P>
In Strasbourg, France, the 518-member European Parliament unanimously paid 
tribute to Sakharov, whose name it had given to its Human Rights Prize. 
</P>
<P>
In Brussels, the NATO foreign ministers hailed Sakharov as a pioneer who helped 
change Soviet society. NATO Secretary General Manfred Woerner said, "The 
ministers expressed deeply felt sense of loss at the passing of Andrei 
Sakharov." 
</P>
</TEXT>
<GRAPHIC>
<P>
Photo, Mourning for Sakharov Muscovites gather outside the home of Andrei D. 
Sakharov to pay tribute to him. The 68-year-old 1975 Nobel Peace Prize 
recipient and human rights activist died on Thursday. Tass 
</P>
</GRAPHIC>
<TYPE>
<P>
Wire 
</P>
</TYPE>
</DOC>
