# Supplementary material for: Advanced multiple document summarization via iterative recursive transformer networks and multimodal transformer
Source: PeerJ Comput Sci. 2024 Dec 9;10:e2463. doi: 10.7717/peerj-cs.2463 (PMC11784779; doi:10.7717/peerj-cs.2463)
Supplement: Supplemental Information 2 [file peerj-cs-10-2463-s002.zip › docs/d083a/AP891115-0199]

<DOC>
<DOCNO> AP891115-0199 </DOCNO>
<FILEID>AP-NR-11-15-89 2054EST</FILEID>
<FIRST>u a AM-WeatherpageWeather 1stLd-Writethru a0739</FIRST>
<SECOND>AM-Weatherpage Weather, 1st Ld-Writethru, a0739,0667</SECOND>
<HEAD>Severe Weather Erupts Over Mississippi Valley, Southeast</HEAD>
<HEAD>Eds: LEADS with 4 grafs to UPDATE with lethal tornado in Alabama;
picks up 3rd graf pvs, `People in ...; INSERTS 2 grafs after 8th graf pvs,
`Thunderstorms crossing ...,' to UPDATE with storms hitting Georgia, Ohio.</HEAD>
<BYLINE>By The Associated Press</BYLINE>
<TEXT>
   Thunderstorms wreaked havoc across the middle Mississippi Valley
and the Southeast on Wednesday with lethal tornadoes, wind up to
100 mph and hail up to the size of baseballs.
   At least four tornadoes pounded the Huntsville, Ala., area. One
twister smashed into a residential district, a shopping area and a
school, killing at least two people and causing dozens of injuries,
police said.
   Southern Illinois was also hard hit by the storms, with one
woman killed by a falling tree, about 20 people injured and power
lines downed.
   Elsewhere, snow fell from the northern Rockies to the upper
Great Lakes, while unseasonably mild weather continued in the East.
   People in Alorton, Ill., a village of 2,700 about five miles
southeast of East St. Louis, were injured when trees fell on their
houses or mobile homes, said Bill Gamblin of the St. Clair County
Emergency Services and Disaster Agency.
   At Parks College in Cahokia, Ill., eight miles south of East St.
Louis, aircraft hangers were twisted and flattened and small
aircraft tossed around the airport by high winds, the National
Weather Service said.
   Storms in the area generated wind estimated at 80 to 100 mph,
the weather service said.
   The thunderstorms developed along and ahead of a strong cold
front and swept eastward from Missouri and Arkansas.
   Thunderstorms crossing northeastern Arkansas whipped up high
wind which blew away metal roofing being installed on a high school
gymnasium at Lepanto and dumped hail up to 2 inches in diameter at
Leachville.
   Heavy thunderstorms, possibly a tornado, struck the north
Georgia town of Palmetto late Wednesday, causing extensive damage,
authorities said.
   In central and southwest Ohio, thunderstorms packing winds up to
66 mph destroyed barns and a trailer home and tore the roofs off
several buildings. Some injuries but no fatalities were reported.
   An afternoon thunderstorm in east-central Alabama formed a
tornado which damaged at least one home, and the Clay County
Sheriff's office said an unknown number of people were injured in
one house.
   Thunderstorms sweeping across Tennessee spun off a tornado in
southeastern Madison Country, and dropped hail as big as baseballs
north of Jackson, the weather service said.
   Hail stones as big as tennis balls fell near Huntingburg, Ind.,
the weather service said.
   The heaviest rainfall during the six hours up to 1 p.m. EST was
1.22 inches at Peru, Ind.
   Wind up to 65 mph damaged roofs, power lines and trees in parts
of Kentucky and Louisiana, the weather service said.
   Severe thunderstorms also developed over Alabama and South
Carolina during the afternoon, and the weather service reported a
tornado north of Greenwood, S.C.
   Other showers and thunderstorms, with locally heavy rain, were
widely scattered along the northern Atlantic Coast.
   Light snow associated with an arctic cold front extended from
eastern Wyoming and northeastern Colorado into western Minnesota.
Snow also fell across parts of northern Wisconsin and Upper
Michigan.
   As much as 1 to 2 feet of snow was possible by Thursday morning
along the Lake Superior shore of Wisconsin.
   Strong northwesterly wind ushering the cold air into the
north-central states gusted above 40 mph during the afternoon,
creating wind chill readings colder than 25 degrees below zero.
   Snow, high wind and rapidly falling temperatures associated with
the cold front briefly produced near-blizzard conditions in
Nebraska late Wednesday morning.
   Unseasonably warm weather continued in the East with afternoon
readings in the 60s in New England, and in the 80s over Florida,
southern Texas and southern Louisiana.
   Wednesday morning's low for the Lower 48 states was 9 degrees
above zero at Ely, Nev.
</TEXT>
</DOC>
